# Supplementary material for: Capsular Polysaccharide Is Essential for the Virulence of the Antimicrobial-Resistant Pathogen Enterobacter hormaechei
Source: mBio. 2023 Feb 13;14(2):e02590-22. doi: 10.1128/mbio.02590-22 (PMC10127600; doi:10.1128/mbio.02590-22)
Supplement: TABLE S1 [file mbio.02590-22-s0004.xlsx]

## Sheet: Table S1
Table S1. Metadata of the clinical strains used.
Strain Name	Site	Repository	Assembly type	Serum resistance group	Species	MLST	Capsule type
COV_426	Respiratory	NYU Biorepository	Illumina	< 24 h	Enterobacter chengduensis	Ambiguous	Enterobacter-NL101
COV_399	Respiratory	NYU Biorepository	Illumina	No growth observed	Enterobacter roggenkampii	523	Enterobacter-NL103
COV_110	Blood	NYU Biorepository	Illumina	< 8 h	Enterobacter hormaechei_A	108	Enterobacter-NL107
COV_964	Blood	NYU Biorepository	Illumina	< 4 h	Enterobacter hormaechei_A	108	Enterobacter-NL107
COV_965	Blood	NYU Biorepository	Illumina	< 4 h	Enterobacter hormaechei_A	108	Enterobacter-NL107
COV_339	Respiratory	NYU Biorepository	Illumina	< 4 h	Enterobacter hormaechei_A	116	Enterobacter-NL107
NR3066	Respiratory	Columbia	Illumina	< 12 h	Enterobacter hormaechei_A	190	Enterobacter-NL107
NR0204	Respiratory	Columbia	Illumina	< 12 h	Enterobacter hormaechei_A	459	Enterobacter-NL107
KP1296	Blood	Columbia	Illumina	< 16 h	Enterobacter hormaechei_A	133	Enterobacter-NL148
NR0852	Wound	Columbia	Illumina	< 12 h	Enterobacter hormaechei_A	133	Enterobacter-NL148
NR2064	Respiratory	Columbia	Illumina	< 16 h	Enterobacter hormaechei_A	133	Enterobacter-NL148
KP0856	Blood	Columbia	Illumina	< 12 h	Enterobacter hormaechei_A	171	Enterobacter-NL148
NR0011	Respiratory	Columbia	Illumina	< 16 h	Enterobacter hormaechei_A	171	Enterobacter-NL148
NR0026	Respiratory	Columbia	Illumina	< 12 h	Enterobacter hormaechei_A	171	Enterobacter-NL148
NR0037	Wound	Columbia	Illumina	< 8 h	Enterobacter hormaechei_A	171	Enterobacter-NL148
NR0208	Fluid	Columbia	Illumina	< 8 h	Enterobacter hormaechei_A	171	Enterobacter-NL148
NR0229	Urine	Columbia	Illumina	< 8 h	Enterobacter hormaechei_A	171	Enterobacter-NL148
NR0248	Respiratory	Columbia	Illumina	< 8 h	Enterobacter hormaechei_A	171	Enterobacter-NL148
NR0275	Urine	Columbia	Illumina	< 8 h	Enterobacter hormaechei_A	171	Enterobacter-NL148
NR0462	Respiratory	Columbia	Illumina	< 16 h	Enterobacter hormaechei_A	171	Enterobacter-NL148
NR0581	Urine	Columbia	Illumina	< 8 h	Enterobacter hormaechei_A	171	Enterobacter-NL148
NR1158	Respiratory	Columbia	Illumina	< 8 h	Enterobacter hormaechei_A	171	Enterobacter-NL148
NR1626	Urine	Columbia	Illumina	< 20 h	Enterobacter hormaechei_A	171	Enterobacter-NL148
NR2322	Respiratory	Columbia	Illumina	< 12 h	Enterobacter hormaechei_A	171	Enterobacter-NL148
NR2356	Respiratory	Columbia	Illumina	No growth observed	Enterobacter hormaechei_A	171	Enterobacter-NL148
NR2753	Respiratory	Columbia	Illumina	< 12 h	Enterobacter hormaechei_A	171	Enterobacter-NL148
NR2980	Respiratory	Columbia	Illumina	< 8 h	Enterobacter hormaechei_A	171	Enterobacter-NL148
NR3022	Respiratory	Columbia	Illumina	< 8 h	Enterobacter hormaechei_A	171	Enterobacter-NL148
NR3024	Urine	Columbia	Illumina	< 12 h	Enterobacter hormaechei_A	171	Enterobacter-NL148
NR3031	Urine	Columbia	Illumina	No growth observed	Enterobacter hormaechei_A	171	Enterobacter-NL148
NR3034	Urine	Columbia	Illumina	< 8 h	Enterobacter hormaechei_A	171	Enterobacter-NL148
NR3039	Respiratory	Columbia	Illumina	< 12 h	Enterobacter hormaechei_A	171	Enterobacter-NL148
NR3041	Respiratory	Columbia	Illumina	< 12 h	Enterobacter hormaechei_A	171	Enterobacter-NL148
NR3069	Respiratory	Columbia	Illumina	< 8 h	Enterobacter hormaechei_A	171	Enterobacter-NL148
NR3074	Respiratory	Columbia	Illumina	< 8 h	Enterobacter hormaechei_A	171	Enterobacter-NL148
NR3085	Respiratory	Columbia	Illumina	< 12 h	Enterobacter hormaechei_A	171	Enterobacter-NL148
NR3048	Urine	Columbia	Illumina	< 8 h	Enterobacter hormaechei_A	144	Enterobacter-NL154
COV_354	Respiratory	NYU Biorepository	Illumina	No growth observed	Enterobacter kobei	191	Enterobacter-NL64
KP1304	Blood	Columbia	Illumina	< 8 h	Enterobacter hormaechei_A	78	Enterobacter-NL68
KP1314	Blood	Columbia	Illumina	< 12 h	Enterobacter hormaechei_A	78	Enterobacter-NL68
KP1469	Blood	Columbia	Illumina	< 20 h	Enterobacter hormaechei_A	78	Enterobacter-NL68
NR0276	Respiratory	Columbia	Illumina	< 12 h	Enterobacter hormaechei_A	78	Enterobacter-NL68
NR0324	Urine	Columbia	Illumina	< 8 h	Enterobacter hormaechei_A	78	Enterobacter-NL68
NR3037	Respiratory	Columbia	Illumina	< 8 h	Enterobacter hormaechei_A	78	Enterobacter-NL68
NR3049	Respiratory	Columbia	Illumina	< 8 h	Enterobacter hormaechei_A	78	Enterobacter-NL68
NR3056	Respiratory	Columbia	Illumina	< 16 h	Enterobacter hormaechei_A	78	Enterobacter-NL68
NR3065	Urine	Columbia	Illumina	< 8 h	Enterobacter hormaechei_A	78	Enterobacter-NL68
NR3086	Urine	Columbia	Illumina	No growth observed	Enterobacter hormaechei_A	78	Enterobacter-NL68
NR4959	Wound	Columbia	Illumina	< 12 h	Enterobacter hormaechei_A	78	Enterobacter-NL68
COV_691	Respiratory	NYU Biorepository	Illumina	< 12 h	Enterobacter hormaechei_A	148	Enterobacter-NL68
ER03167	Blood	Mt. Sinai	Illumina	< 4 h	Enterobacter hormaechei_A	45	Enterobacter-NL70
ER03168	Blood	Mt. Sinai	Illumina	< 8 h	Enterobacter hormaechei_A	45	Enterobacter-NL70
NR3046	Respiratory	Columbia	Illumina	< 8 h	Enterobacter hormaechei_A	62	Enterobacter-NL70
NR1197	Respiratory	Columbia	Illumina	< 8 h	Enterobacter hormaechei_A	453	Enterobacter-NL70
COV_912	Respiratory	NYU Biorepository	Illumina	< 8 h	Enterobacter hormaechei_A	Novel	Enterobacter-NL70
NR0740	Rectal carriage	Columbia	Illumina	< 12 h	Enterobacter cloacae_M	162	Enterobacter-NL71
COV_276	Respiratory	NYU Biorepository	Illumina	< 4 h	Enterobacter roggenkampii	681	Enterobacter-NL77
COV_850	Respiratory	NYU Biorepository	Illumina	< 8 h	Enterobacter roggenkampii	Novel	Enterobacter-NL77
COV_987	Blood	NYU Biorepository	Illumina	< 8 h	Enterobacter roggenkampii	Novel	Enterobacter-NL77
COV_372	Respiratory	NYU Biorepository	Illumina	< 8 h	Enterobacter cloacae_M	252	Enterobacter-NL88
COV_373	Respiratory	NYU Biorepository	Illumina	< 8 h	Enterobacter cloacae_M	252	Enterobacter-NL88
ER03496	Blood	Mt. Sinai	Illumina	< 16 h	Enterobacter kobei	125	Enterobacter-NL99
KP0923	Blood	Columbia	Illumina	< 24 h	Enterobacter kobei	125	Enterobacter-NL99
COV_908	Respiratory	NYU Biorepository	Illumina	< 8 h	Enterobacter cloacae	1	NA
ER04852	Blood	Mt. Sinai	Illumina	< 12 h	Enterobacter cloacae	1	NA
KP0981	Blood	Columbia	Illumina	< 16 h	Enterobacter hormaechei_A	90	NA
NR2489	Intraabdominal	Columbia	Illumina	< 16 h	Enterobacter hormaechei_A	91	NA
KP0925	Blood	Columbia	Illumina	< 16 h	Enterobacter hormaechei_A	93	NA
NR0242	Respiratory	Columbia	Illumina	< 16 h	Enterobacter hormaechei	269	NA
KP0785	Blood	Columbia	Illumina	No growth observed	Enterobacter cloacae	452	NA
COV_204	Blood	NYU Biorepository	Illumina	< 8 h	Enterobacter cloacae	456	NA
COV_218	Blood	NYU Biorepository	Illumina	< 8 h	Enterobacter cloacae	456	NA
COV_225	Blood	NYU Biorepository	Illumina	< 8 h	Enterobacter cloacae	456	NA
KP0861	Fluid	Columbia	Illumina	< 12 h	Enterobacter cloacae	456	NA
KP0591	Blood	Columbia	Illumina	< 20 h	Enterobacter hormaechei_A	458	NA
KP0978	Blood	Columbia	Illumina	< 20 h	Enterobacter hormaechei_A	461	NA
KP0963	Blood	Columbia	Illumina	No growth observed	Enterobacter hormaechei_A	831	NA
COV_328	Respiratory	NYU Biorepository	Illumina	< 24 h	Enterobacter hormaechei_A	974	NA
COV_323	Respiratory	NYU Biorepository	Illumina	< 8 h	Enterobacter ludwigii	Novel	NA
COV_37	Blood	NYU Biorepository	Illumina	< 12 h	Enterobacter roggenkampii	Novel	NA
COV_830	Respiratory	NYU Biorepository	Illumina	< 8 h	Enterobacter roggenkampii	Novel	NA
COV_944	Respiratory	NYU Biorepository	Illumina	< 8 h	Enterobacter kobei	Novel	NA
NR2497	Respiratory	Columbia	Illumina	< 8 h	Enterobacter hormaechei_A	Novel	NA
KP1593	Blood	Columbia	Illumina	< 16 h	Enterobacter bugandensis	917	Enterobacter-NL109
NR3040	Respiratory	Columbia	Illumina	< 12 h	Enterobacter hormaechei_A	171	Enterobacter-NL148
NR3082	Urine	Columbia	Illumina	< 24 h	Enterobacter hormaechei_A	171	Enterobacter-NL148
NR0013	Urine	Columbia	Illumina	< 8 h	Enterobacter hormaechei_A	78	Enterobacter-NL68
NR2329	Respiratory	Columbia	Illumina	< 8 h	Enterobacter hormaechei_A	78	Enterobacter-NL68
NR2333	Respiratory	Columbia	Illumina	< 8 h	Enterobacter hormaechei_A	78	Enterobacter-NL68
NR2339	Respiratory	Columbia	Illumina	< 8 h	Enterobacter hormaechei_A	78	Enterobacter-NL68
NR3033	Respiratory	Columbia	Illumina	< 20 h	Enterobacter hormaechei_A	78	Enterobacter-NL68
NR3055	Intraabdominal	Columbia	Illumina + ONT	No growth observed	Enterobacter hormaechei_A	78	Enterobacter-NL68
NR3072	Respiratory	Columbia	Illumina	< 12 h	Enterobacter hormaechei_A	78	Enterobacter-NL68
NR2335	Respiratory	Columbia	Illumina	< 20 h	Enterobacter hormaechei_A	141	Enterobacter-NL97
KP1361	Blood	Columbia	Illumina	< 20 h	Enterobacter hormaechei_A	93	NA
KP0589	Blood	Columbia	Illumina	No growth observed	Enterobacter hormaechei_A	451	NA
NR3055-SR2	NA	NA	Illumina + ONT	NA	Enterobacter hormaechei_A	78	Enterobacter-NL68
NR3055-SR20	NA	NA	Illumina + ONT	NA	Enterobacter hormaechei_A	78	Enterobacter-NL68
NR3055-SR21	NA	NA	Illumina + ONT	NA	Enterobacter hormaechei_A	78	Enterobacter-NL68
NR3055-SR22	NA	NA	Illumina + ONT	NA	Enterobacter hormaechei_A	78	Enterobacter-NL68
NR3055-SR23	NA	NA	Illumina + ONT	NA	Enterobacter hormaechei_A	78	Enterobacter-NL68
NR3055-SR24	NA	NA	Illumina + ONT	NA	Enterobacter hormaechei_A	78	Enterobacter-NL68
NR3055-SR25	NA	NA	Illumina + ONT	NA	Enterobacter hormaechei_A	78	Enterobacter-NL68
NR3055-SR27	NA	NA	Illumina + ONT	NA	Enterobacter hormaechei_A	78	Enterobacter-NL68
