# Supplementary material for: Capsular Polysaccharide Is Essential for the Virulence of the Antimicrobial-Resistant Pathogen Enterobacter hormaechei
Source: mBio. 2023 Feb 13;14(2):e02590-22. doi: 10.1128/mbio.02590-22 (PMC10127600; doi:10.1128/mbio.02590-22)
Supplement: TABLE S2 [file mbio.02590-22-s0005.xlsx]

## Sheet: Table S2
Table S2. MLTS and capsulte types
Accession	MLST	Capsule type
GCF_900076875.1_12045_4_22	102	Enterobacter-NL100
GCF_900559005.1_9716_2_79	102	Enterobacter-NL100
GCF_002785645.1_ASM278564v1	102	Enterobacter-NL100
GCF_900076305.1_12045_5_7	102	Enterobacter-NL100
GCF_900557815.1_9776_7_12	102	Enterobacter-NL100
GCF_900075885.1_11983_6_61	102	Enterobacter-NL100
GCF_008120545.1_ASM812054v1	102	Enterobacter-NL100
GCF_019448895.1_ASM1944889v1	113	Enterobacter-NL100
GCF_019840405.1_ASM1984040v1	113	Enterobacter-NL100
GCF_001631615.1_ASM163161v1	113	Enterobacter-NL100
GCF_008931585.1_ASM893158v1	113	Enterobacter-NL100
GCF_008931325.1_ASM893132v1	113	Enterobacter-NL100
GCF_003056835.1_ASM305683v1	113	Enterobacter-NL100
GCF_015704235.1_ASM1570423v1	113	Enterobacter-NL100
GCF_000957685.1_ASM95768v1	113	Enterobacter-NL100
GCF_004011435.1_ASM401143v1	113	Enterobacter-NL100
GCF_004011415.1_ASM401141v1	113	Enterobacter-NL100
GCF_001472795.1_SMART_834.v1	265	Enterobacter-NL100
GCF_001472175.1_SMART_389.v1	265	Enterobacter-NL100
GCF_014982425.1_ASM1498242v1	1083	Enterobacter-NL100
GCF_902162665.1_25964_2_30	NA	Enterobacter-NL100
GCF_902166165.1_26009_2_46	NA	Enterobacter-NL100
GCF_902162585.1_25964_2_31	NA	Enterobacter-NL100
GCF_001037905.1_Ente_cloa_complex_BIDMC110_V1	NA	Enterobacter-NL100
GCF_000958405.1_ASM95840v1	602	Enterobacter-NL102
GCF_013179665.1_ASM1317966v1	NA	Enterobacter-NL102
GCF_000981975.1_ASM98197v1	653	Enterobacter-NL106
GCF_014901505.1_ASM1490150v1	NA	Enterobacter-NL106
GCF_016428365.1_ASM1642836v1	66	Enterobacter-NL107
GCF_016428325.1_ASM1642832v1	66	Enterobacter-NL107
GCF_015701095.1_ASM1570109v1	66	Enterobacter-NL107
GCF_013169535.1_ASM1316953v1	66	Enterobacter-NL107
GCF_013169525.1_ASM1316952v1	66	Enterobacter-NL107
GCF_900076015.1_11983_6_74	66	Enterobacter-NL107
GCF_002208275.1_ASM220827v1	66	Enterobacter-NL107
GCF_016428335.1_ASM1642833v1	66	Enterobacter-NL107
GCF_012328705.1_ASM1232870v1	66	Enterobacter-NL107
GCF_012328685.1_ASM1232868v1	66	Enterobacter-NL107
GCF_012328725.1_ASM1232872v1	66	Enterobacter-NL107
GCF_012328715.1_ASM1232871v1	66	Enterobacter-NL107
GCF_004405115.1_ASM440511v1	66	Enterobacter-NL107
GCF_003977165.1_ASM397716v1	66	Enterobacter-NL107
GCF_009832255.1_ASM983225v1	66	Enterobacter-NL107
GCF_001473015.1_SMART_1001.v1	66	Enterobacter-NL107
GCF_019837105.1_ASM1983710v1	66	Enterobacter-NL107
GCF_019448675.1_ASM1944867v1	66	Enterobacter-NL107
GCF_019448715.1_ASM1944871v1	66	Enterobacter-NL107
GCF_900076335.1_12082_4_55	66	Enterobacter-NL107
GCF_900076615.1_12045_5_37	66	Enterobacter-NL107
GCF_900076295.1_12082_4_54	66	Enterobacter-NL107
GCF_900558375.1_9776_8_35	66	Enterobacter-NL107
GCF_900538115.1_56995_B01	66	Enterobacter-NL107
GCF_001524975.1_ASM152497v1	66	Enterobacter-NL107
GCF_019797615.1_ASM1979761v1	66	Enterobacter-NL107
GCF_019800365.1_ASM1980036v1	66	Enterobacter-NL107
GCF_019797725.1_ASM1979772v1	66	Enterobacter-NL107
GCF_018420435.1_ASM1842043v1	89	Enterobacter-NL107
GCF_900497145.1_ASM90049714v1	89	Enterobacter-NL107
GCF_900076895.1_12045_4_24	94	Enterobacter-NL107
GCF_900558695.1_9716_2_44	94	Enterobacter-NL107
GCF_900558675.1_9716_2_40	94	Enterobacter-NL107
GCF_900558665.1_9716_2_39	94	Enterobacter-NL107
GCF_900558525.1_9716_2_25	94	Enterobacter-NL107
GCF_900076405.1_12045_5_16	94	Enterobacter-NL107
GCF_900076595.1_12045_4_13	94	Enterobacter-NL107
GCF_900077285.1_12045_4_56	94	Enterobacter-NL107
GCF_900076055.1_11983_5_93	94	Enterobacter-NL107
GCF_900075085.1_11983_5_92	94	Enterobacter-NL107
GCF_900074965.1_11983_6_2	94	Enterobacter-NL107
GCF_900075445.1_12082_4_46	94	Enterobacter-NL107
GCF_900077745.1_12045_5_60	94	Enterobacter-NL107
GCF_900075245.1_11983_7_58	94	Enterobacter-NL107
GCF_900074985.1_11983_7_93	108	Enterobacter-NL107
GCF_001054075.1_ASM105407v1	108	Enterobacter-NL107
GCF_010597425.1_ASM1059742v1	108	Enterobacter-NL107
GCF_013625265.1_ASM1362526v1	108	Enterobacter-NL107
GCF_013625575.1_ASM1362557v1	108	Enterobacter-NL107
GCF_001075365.1_ASM107536v1	108	Enterobacter-NL107
GCF_900077815.1_12045_5_61	108	Enterobacter-NL107
GCF_001471975.1_SMART_268.v1	108	Enterobacter-NL107
GCF_001471915.1_SMART_267.v1	108	Enterobacter-NL107
GCF_900076845.1_12082_4_38	108	Enterobacter-NL107
GCF_900559055.1_9716_2_86	108	Enterobacter-NL107
GCF_013743755.1_ASM1374375v1	108	Enterobacter-NL107
GCF_900557885.1_9776_7_3	108	Enterobacter-NL107
GCF_015701145.1_ASM1570114v1	108	Enterobacter-NL107
GCF_014901935.1_ASM1490193v1	108	Enterobacter-NL107
GCF_900076475.1_12045_5_80	108	Enterobacter-NL107
GCF_900077685.1_11983_7_9	108	Enterobacter-NL107
GCF_900076185.1_11983_6_89	108	Enterobacter-NL107
GCF_900077515.1_12045_4_75	108	Enterobacter-NL107
GCF_001524915.1_ASM152491v1	108	Enterobacter-NL107
GCF_900076155.1_11983_6_87	108	Enterobacter-NL107
GCF_900075795.1_11983_6_48	108	Enterobacter-NL107
GCF_013747035.1_ASM1374703v1	108	Enterobacter-NL107
GCF_900075415.1_11983_6_3	108	Enterobacter-NL107
GCF_900076605.1_12045_5_53	108	Enterobacter-NL107
GCF_003321545.1_ASM332154v1	108	Enterobacter-NL107
GCF_900075535.1_11983_6_15	108	Enterobacter-NL107
GCF_001729705.1_ASM172970v1	108	Enterobacter-NL107
GCF_020097195.1_ASM2009719v1	108	Enterobacter-NL107
GCF_013731155.1_ASM1373115v1	108	Enterobacter-NL107
GCF_013743295.1_ASM1374329v1	108	Enterobacter-NL107
GCF_013743935.1_ASM1374393v1	108	Enterobacter-NL107
GCF_013707135.1_ASM1370713v1	108	Enterobacter-NL107
GCF_900447645.1_39130_A01	108	Enterobacter-NL107
GCF_900447305.1_32512_B01	108	Enterobacter-NL107
GCF_900558925.1_9716_2_70	108	Enterobacter-NL107
GCF_900557845.1_9776_7_16	108	Enterobacter-NL107
GCF_900557755.1_9776_7_15	108	Enterobacter-NL107
GCF_001518605.1_ASM151860v1	108	Enterobacter-NL107
GCF_001518225.1_ASM151822v1	108	Enterobacter-NL107
GCF_008082615.1_ASM808261v1	108	Enterobacter-NL107
GCF_008082445.1_ASM808244v1	108	Enterobacter-NL107
GCF_010598585.1_ASM1059858v1	108	Enterobacter-NL107
GCF_002954165.1_ASM295416v1	108	Enterobacter-NL107
GCF_014235605.1_ASM1423560v1	108	Enterobacter-NL107
GCF_900075365.1_12082_4_59	108	Enterobacter-NL107
GCF_900078155.1_11983_7_55	108	Enterobacter-NL107
GCF_900078115.1_11983_7_48	108	Enterobacter-NL107
GCF_015701285.1_ASM1570128v1	108	Enterobacter-NL107
GCF_014235575.1_ASM1423557v1	108	Enterobacter-NL107
GCF_900075205.1_11983_7_86	108	Enterobacter-NL107
GCF_900075105.1_12045_5_78	108	Enterobacter-NL107
GCF_900077975.1_11983_7_36	108	Enterobacter-NL107
GCF_900075215.1_11983_7_82	108	Enterobacter-NL107
GCF_900558165.1_9776_7_70	108	Enterobacter-NL107
GCF_900077355.1_12045_4_62	108	Enterobacter-NL107
GCF_900075635.1_11983_6_24	108	Enterobacter-NL107
GCF_900076975.1_12045_4_30	108	Enterobacter-NL107
GCF_900078145.1_11983_7_54	108	Enterobacter-NL107
GCF_900075505.1_12045_5_71	108	Enterobacter-NL107
GCF_900075185.1_12045_5_63	108	Enterobacter-NL107
GCF_900076355.1_12045_5_11	108	Enterobacter-NL107
GCF_900076135.1_12082_4_67	108	Enterobacter-NL107
GCF_015704585.1_ASM1570458v1	116	Enterobacter-NL107
GCF_015704055.1_ASM1570405v1	116	Enterobacter-NL107
GCF_010592695.1_ASM1059269v1	116	Enterobacter-NL107
GCF_013170335.1_ASM1317033v1	116	Enterobacter-NL107
GCF_013170305.1_ASM1317030v1	116	Enterobacter-NL107
GCF_013170265.1_ASM1317026v1	116	Enterobacter-NL107
GCF_013170245.1_ASM1317024v1	116	Enterobacter-NL107
GCF_008642015.1_ASM864201v1	116	Enterobacter-NL107
GCF_008641995.1_ASM864199v1	116	Enterobacter-NL107
GCF_008641965.1_ASM864196v1	116	Enterobacter-NL107
GCF_008641945.1_ASM864194v1	116	Enterobacter-NL107
GCF_008641725.1_ASM864172v1	116	Enterobacter-NL107
GCF_008641585.1_ASM864158v1	116	Enterobacter-NL107
GCF_008641565.1_ASM864156v1	116	Enterobacter-NL107
GCF_015704705.1_ASM1570470v1	116	Enterobacter-NL107
GCF_900075975.1_11983_6_71	116	Enterobacter-NL107
GCF_900075375.1_11983_6_51	116	Enterobacter-NL107
GCF_900075845.1_11983_6_56	116	Enterobacter-NL107
GCF_019448935.1_ASM1944893v1	116	Enterobacter-NL107
GCF_019448905.1_ASM1944890v1	116	Enterobacter-NL107
GCF_008641895.1_ASM864189v1	116	Enterobacter-NL107
GCF_008642115.1_ASM864211v1	116	Enterobacter-NL107
GCF_008642105.1_ASM864210v1	116	Enterobacter-NL107
GCF_008641795.1_ASM864179v1	116	Enterobacter-NL107
GCF_008641745.1_ASM864174v1	116	Enterobacter-NL107
GCF_008641735.1_ASM864173v1	116	Enterobacter-NL107
GCF_008641715.1_ASM864171v1	116	Enterobacter-NL107
GCF_008641665.1_ASM864166v1	116	Enterobacter-NL107
GCF_008641525.1_ASM864152v1	116	Enterobacter-NL107
GCF_019449085.1_ASM1944908v1	171	Enterobacter-NL107
GCF_900075765.1_11983_6_42	171	Enterobacter-NL107
GCF_900075735.1_11983_6_40	171	Enterobacter-NL107
GCF_019431515.1_ASM1943151v1	190	Enterobacter-NL107
GCF_000958095.1_ASM95809v1	190	Enterobacter-NL107
GCF_000957095.1_ASM95709v1	190	Enterobacter-NL107
GCF_900075685.1_11983_6_29	190	Enterobacter-NL107
GCF_003400585.1_ASM340058v1	190	Enterobacter-NL107
GCF_016616025.1_ASM1661602v1	190	Enterobacter-NL107
GCF_001023375.1_ASM102337v1	190	Enterobacter-NL107
GCF_001023395.1_ASM102339v1	190	Enterobacter-NL107
GCF_001022605.1_ASM102260v1	190	Enterobacter-NL107
GCF_001022425.1_ASM102242v1	190	Enterobacter-NL107
GCF_001037755.1_Ente_cloa_complex_BIDMC87_V1	190	Enterobacter-NL107
GCF_900077705.1_12045_4_6	190	Enterobacter-NL107
GCF_008640465.1_ASM864046v1	190	Enterobacter-NL107
GCF_003937925.1_ASM393792v1	190	Enterobacter-NL107
GCF_000492575.1_Ente_cloa_UCI_5_V1	190	Enterobacter-NL107
GCF_001518065.1_ASM151806v1	190	Enterobacter-NL107
GCF_001023345.1_ASM102334v1	190	Enterobacter-NL107
GCF_018447295.1_ASM1844729v1	190	Enterobacter-NL107
GCF_016774285.1_ASM1677428v1	190	Enterobacter-NL107
GCF_016774265.1_ASM1677426v1	190	Enterobacter-NL107
GCF_016774245.1_ASM1677424v1	190	Enterobacter-NL107
GCF_016774215.1_ASM1677421v1	190	Enterobacter-NL107
GCF_016774155.1_ASM1677415v1	190	Enterobacter-NL107
GCF_016774045.1_ASM1677404v1	190	Enterobacter-NL107
GCF_016773995.1_ASM1677399v1	190	Enterobacter-NL107
GCF_016773195.1_ASM1677319v1	190	Enterobacter-NL107
GCF_016773115.1_ASM1677311v1	190	Enterobacter-NL107
GCF_016773095.1_ASM1677309v1	190	Enterobacter-NL107
GCF_016772875.1_ASM1677287v1	190	Enterobacter-NL107
GCF_900078085.1_12082_4_58	198	Enterobacter-NL107
GCF_900075095.1_11983_7_90	204	Enterobacter-NL107
GCF_010588135.1_ASM1058813v1	204	Enterobacter-NL107
GCF_001022545.1_ASM102254v1	204	Enterobacter-NL107
GCF_003400765.1_ASM340076v1	204	Enterobacter-NL107
GCF_001472195.1_SMART_398.v1	204	Enterobacter-NL107
GCF_001472975.1_SMART_935.v1	204	Enterobacter-NL107
GCF_019449035.1_ASM1944903v1	204	Enterobacter-NL107
GCF_018440235.1_ASM1844023v1	204	Enterobacter-NL107
GCF_900078025.1_11983_7_39	267	Enterobacter-NL107
GCF_000957595.1_ASM95759v1	459	Enterobacter-NL107
GCF_002416545.1_ASM241654v1	459	Enterobacter-NL107
GCF_009907525.1_ASM990752v1	459	Enterobacter-NL107
GCF_015266135.1_ASM1526613v1	459	Enterobacter-NL107
GCF_001472295.1_SMART_448.v1	514	Enterobacter-NL107
GCF_001472355.1_SMART_503.v1	517	Enterobacter-NL107
GCF_001022935.1_ASM102293v1	517	Enterobacter-NL107
GCF_015266255.1_ASM1526625v1	517	Enterobacter-NL107
GCF_015221055.1_ASM1522105v1	517	Enterobacter-NL107
GCF_015701345.1_ASM1570134v1	542	Enterobacter-NL107
GCF_001057375.1_ASM105737v1	554	Enterobacter-NL107
GCF_001056795.1_ASM105679v1	554	Enterobacter-NL107
GCF_002947755.1_ASM294775v1	664	Enterobacter-NL107
GCF_014103335.1_ASM1410333v1	664	Enterobacter-NL107
GCF_001054135.1_ASM105413v1	664	Enterobacter-NL107
GCF_014103355.1_ASM1410335v1	664	Enterobacter-NL107
GCF_001011775.1_ASM101177v1	686	Enterobacter-NL107
GCF_000965815.1_ASM96581v1	711	Enterobacter-NL107
GCF_900557915.1_9776_7_31	755	Enterobacter-NL107
GCF_900558605.1_9716_2_32	756	Enterobacter-NL107
GCF_900075255.1_11983_7_73	786	Enterobacter-NL107
GCF_014190135.1_ASM1419013v1	916	Enterobacter-NL107
GCF_004136745.1_ASM413674v1	994	Enterobacter-NL107
GCF_004136725.1_ASM413672v1	994	Enterobacter-NL107
GCF_003964335.1_ASM396433v1	1017	Enterobacter-NL107
GCF_003964245.1_ASM396424v1	1017	Enterobacter-NL107
GCF_015704165.1_ASM1570416v1	1196	Enterobacter-NL107
GCF_015266225.1_ASM1526622v1	NA	Enterobacter-NL107
GCF_015266205.1_ASM1526620v1	NA	Enterobacter-NL107
GCF_013726395.1_ASM1372639v1	NA	Enterobacter-NL107
GCF_014104115.1_ASM1410411v1	NA	Enterobacter-NL107
GCF_900076745.1_12045_5_54	NA	Enterobacter-NL107
GCF_013744415.1_ASM1374441v1	NA	Enterobacter-NL107
GCF_015694315.1_ASM1569431v1	NA	Enterobacter-NL107
GCF_014639085.1_ASM1463908v1	NA	Enterobacter-NL107
GCF_014903025.1_ASM1490302v1	NA	Enterobacter-NL107
GCF_019449105.1_ASM1944910v1	NA	Enterobacter-NL107
GCF_019448945.1_ASM1944894v1	NA	Enterobacter-NL107
GCF_003175375.1_ASM317537v1	NA	Enterobacter-NL107
GCF_003056805.1_ASM305680v1	NA	Enterobacter-NL107
GCF_003986855.1_ASM398685v1	NA	Enterobacter-NL107
GCF_007556795.1_ASM755679v1	NA	Enterobacter-NL107
GCF_014901575.1_ASM1490157v1	NA	Enterobacter-NL110
GCF_016864135.1_ASM1686413v1	1019	Enterobacter-NL113
GCF_010592565.1_ASM1059256v1	NA	Enterobacter-NL113
GCF_009905155.1_ASM990515v1	NA	Enterobacter-NL113
GCF_001023385.1_ASM102338v1	46	Enterobacter-NL117
GCF_008271405.2_ASM827140v2	46	Enterobacter-NL117
GCF_900078065.1_11983_7_41	46	Enterobacter-NL117
GCF_015704685.1_ASM1570468v1	417	Enterobacter-NL117
GCF_001653545.1_ASM165354v1	417	Enterobacter-NL117
GCF_900558005.1_9776_7_50	766	Enterobacter-NL117
GCF_015704485.1_ASM1570448v1	1115	Enterobacter-NL117
GCF_001030195.1_Ente_cloa_UCI85_V1	805	Enterobacter-NL118
GCF_001030145.1_Ente_cloa_UCI86_V1	805	Enterobacter-NL118
GCF_001037805.1_Ente_cloa_complex_BIDMC93_V1	677	Enterobacter-NL119
GCF_001476095.1_ASM147609v1	809	Enterobacter-NL119
GCF_001476065.1_ASM147606v1	809	Enterobacter-NL119
GCF_001476055.1_ASM147605v1	809	Enterobacter-NL119
GCF_001476035.1_ASM147603v1	809	Enterobacter-NL119
GCF_001476005.1_ASM147600v1	809	Enterobacter-NL119
GCF_001475875.1_ASM147587v1	809	Enterobacter-NL119
GCF_001475855.1_ASM147585v1	809	Enterobacter-NL119
GCF_001475835.1_ASM147583v1	809	Enterobacter-NL119
GCF_001475645.1_ASM147564v1	809	Enterobacter-NL119
GCF_001475635.1_ASM147563v1	809	Enterobacter-NL119
GCF_001475615.1_ASM147561v1	809	Enterobacter-NL119
GCF_001475955.1_ASM147595v1	809	Enterobacter-NL119
GCF_010598465.1_ASM1059846v1	764	Enterobacter-NL121
GCF_019793315.1_ASM1979331v1	395	Enterobacter-NL128
GCF_003986775.1_ASM398677v1	395	Enterobacter-NL128
GCF_900558385.1_9776_8_36	395	Enterobacter-NL128
GCF_900078075.1_11983_7_45	395	Enterobacter-NL128
GCF_002154845.1_ASM215484v1	395	Enterobacter-NL128
GCF_001472685.1_SMART_723.v1	522	Enterobacter-NL128
GCF_003401205.1_ASM340120v1	NA	Enterobacter-NL128
GCF_013169485.1_ASM1316948v1	NA	Enterobacter-NL128
GCF_006546545.1_ASM654654v1	NA	Enterobacter-NL135
GCF_900076635.1_12045_4_14	90	Enterobacter-NL137
GCF_900536495.1_E19	90	Enterobacter-NL137
GCF_900076465.1_12045_5_81	90	Enterobacter-NL137
GCF_900075575.1_11983_6_18	151	Enterobacter-NL137
GCF_900076565.1_12045_5_33	304	Enterobacter-NL137
GCF_900075125.1_11983_7_71	785	Enterobacter-NL137
GCF_001729725.1_ASM172972v1	906	Enterobacter-NL137
GCF_019047945.1_ASM1904794v1	906	Enterobacter-NL137
GCF_004103945.1_ASM410394v1	948	Enterobacter-NL137
GCF_003408575.1_ASM340857v1	254	Enterobacter-NL141
GCF_014903015.1_ASM1490301v1	254	Enterobacter-NL141
GCF_002740835.1_ASM274083v1	254	Enterobacter-NL141
GCF_900075065.1_11983_7_96	118	Enterobacter-NL144
GCF_018442985.1_ASM1844298v1	118	Enterobacter-NL144
GCF_020215745.1_ASM2021574v1	327	Enterobacter-NL145
GCF_019048625.1_ASM1904862v1	382	Enterobacter-NL145
GCF_012974405.1_ASM1297440v1	382	Enterobacter-NL145
GCF_900075395.1_12082_4_62	787	Enterobacter-NL145
GCF_013179605.1_ASM1317960v1	NA	Enterobacter-NL145
GCF_016427845.1_ASM1642784v1	485	Enterobacter-NL146
GCF_900075595.1_11983_6_20	792	Enterobacter-NL146
GCF_900076035.1_11983_6_76	797	Enterobacter-NL146
GCF_009875525.1_ASM987552v1	1132	Enterobacter-NL146
GCF_009875515.1_ASM987551v1	1132	Enterobacter-NL146
GCF_009875495.1_ASM987549v1	1132	Enterobacter-NL146
GCF_009875475.1_ASM987547v1	1132	Enterobacter-NL146
GCF_009875455.1_ASM987545v1	1132	Enterobacter-NL146
GCF_016791625.1_ASM1679162v1	104	Enterobacter-NL147
GCF_900557855.1_9776_7_29	104	Enterobacter-NL147
GCF_900075785.1_11983_6_47	104	Enterobacter-NL147
GCF_900558975.1_9716_2_76	104	Enterobacter-NL147
GCF_900078105.1_11983_7_47	104	Enterobacter-NL147
GCF_008641375.1_ASM864137v1	104	Enterobacter-NL147
GCF_902166715.1_25964_2_260	104	Enterobacter-NL147
GCF_003965385.1_ASM396538v1	104	Enterobacter-NL147
GCF_902166805.1_25964_2_266	104	Enterobacter-NL147
GCF_900558335.1_9776_8_21	104	Enterobacter-NL147
GCF_003936565.1_ASM393656v1	NA	Enterobacter-NL147
GCF_001059905.1_ASM105990v1	50	Enterobacter-NL148
GCF_014902655.1_ASM1490265v1	50	Enterobacter-NL148
GCF_003964635.1_ASM396463v1	50	Enterobacter-NL148
GCF_003175235.1_ASM317523v1	50	Enterobacter-NL148
GCF_900558645.1_9716_2_38	50	Enterobacter-NL148
GCF_900076125.1_11983_6_84	50	Enterobacter-NL148
GCF_018420155.1_ASM1842015v1	50	Enterobacter-NL148
GCF_900076005.1_12082_4_66	50	Enterobacter-NL148
GCF_008082735.1_ASM808273v1	50	Enterobacter-NL148
GCF_001631485.1_ASM163148v1	50	Enterobacter-NL148
GCF_001631425.1_ASM163142v1	50	Enterobacter-NL148
GCF_900077145.1_12082_4_61	50	Enterobacter-NL148
GCF_000747015.1_ASM74701v1	50	Enterobacter-NL148
GCF_008641685.1_ASM864168v1	50	Enterobacter-NL148
GCF_008641515.1_ASM864151v1	50	Enterobacter-NL148
GCF_015704555.1_ASM1570455v1	50	Enterobacter-NL148
GCF_018422355.1_ASM1842235v1	50	Enterobacter-NL148
GCF_900077375.1_12045_4_64	50	Enterobacter-NL148
GCF_016428085.1_ASM1642808v1	50	Enterobacter-NL148
GCF_016427745.1_ASM1642774v1	50	Enterobacter-NL148
GCF_003965335.1_ASM396533v1	50	Enterobacter-NL148
GCF_008642055.1_ASM864205v1	50	Enterobacter-NL148
GCF_008641935.1_ASM864193v1	50	Enterobacter-NL148
GCF_003056905.1_ASM305690v1	50	Enterobacter-NL148
GCF_002087625.1_ASM208762v1	50	Enterobacter-NL148
GCF_000534415.1_Ente_cloa_complex_BIDMC_27_V1	50	Enterobacter-NL148
GCF_018439145.1_ASM1843914v1	50	Enterobacter-NL148
GCF_015704605.1_ASM1570460v1	50	Enterobacter-NL148
GCF_900558625.1_9716_2_33	50	Enterobacter-NL148
GCF_900558615.1_9716_2_34	50	Enterobacter-NL148
GCF_900077455.1_12045_5_65	50	Enterobacter-NL148
GCF_900077025.1_12045_4_35	50	Enterobacter-NL148
GCF_900075665.1_11983_6_26	50	Enterobacter-NL148
GCF_900075345.1_11983_7_75	50	Enterobacter-NL148
GCF_014333275.1_ASM1433327v1	50	Enterobacter-NL148
GCF_900558325.1_9776_8_22	50	Enterobacter-NL148
GCF_900076065.1_11983_6_78	50	Enterobacter-NL148
GCF_015266185.1_ASM1526618v1	50	Enterobacter-NL148
GCF_015704335.1_ASM1570433v1	50	Enterobacter-NL148
GCF_000802685.1_SPADES_assembly_of_Enterobacter_cloacae_ND15	50	Enterobacter-NL148
GCF_900076225.1_11983_6_94	50	Enterobacter-NL148
GCF_002239945.1_ASM223994v1	124	Enterobacter-NL148
GCF_009177025.1_ASM917702v1	124	Enterobacter-NL148
GCF_015535675.1_ASM1553567v1	124	Enterobacter-NL148
GCF_016427775.1_ASM1642777v1	124	Enterobacter-NL148
GCF_900558715.1_9716_2_41	124	Enterobacter-NL148
GCF_001076375.1_ASM107637v1	124	Enterobacter-NL148
GCF_900558455.1_9716_2_21	124	Enterobacter-NL148
GCF_008640965.1_ASM864096v1	133	Enterobacter-NL148
GCF_008640935.1_ASM864093v1	133	Enterobacter-NL148
GCF_008640865.1_ASM864086v1	133	Enterobacter-NL148
GCF_008640825.1_ASM864082v1	133	Enterobacter-NL148
GCF_900078095.1_11983_7_46	133	Enterobacter-NL148
GCF_019449255.1_ASM1944925v1	133	Enterobacter-NL148
GCF_019449135.1_ASM1944913v1	133	Enterobacter-NL148
GCF_019449055.1_ASM1944905v1	133	Enterobacter-NL148
GCF_019448645.1_ASM1944864v1	133	Enterobacter-NL148
GCF_019537255.1_ASM1953725v1	133	Enterobacter-NL148
GCF_019449205.1_ASM1944920v1	133	Enterobacter-NL148
GCF_019537315.1_ASM1953731v1	133	Enterobacter-NL148
GCF_019537335.1_ASM1953733v1	133	Enterobacter-NL148
GCF_019537235.1_ASM1953723v1	133	Enterobacter-NL148
GCF_016905705.1_ASM1690570v1	133	Enterobacter-NL148
GCF_016939555.1_ASM1693955v1	133	Enterobacter-NL148
GCF_016905665.1_ASM1690566v1	133	Enterobacter-NL148
GCF_001631455.1_ASM163145v1	133	Enterobacter-NL148
GCF_900558655.1_9716_2_37	133	Enterobacter-NL148
GCF_019448775.1_ASM1944877v1	133	Enterobacter-NL148
GCF_000956655.1_ASM95665v1	133	Enterobacter-NL148
GCF_003254805.1_ASM325480v1	133	Enterobacter-NL148
GCF_900076965.1_12045_4_28	133	Enterobacter-NL148
GCF_900077825.1_11983_7_19	133	Enterobacter-NL148
GCF_900077595.1_12045_4_4	133	Enterobacter-NL148
GCF_900559025.1_9716_2_82	133	Enterobacter-NL148
GCF_900075275.1_11983_7_77	133	Enterobacter-NL148
GCF_009362395.1_ASM936239v1	133	Enterobacter-NL148
GCF_009362375.1_ASM936237v1	133	Enterobacter-NL148
GCF_900076315.1_12045_5_5	133	Enterobacter-NL148
GCF_900559045.1_9716_2_84	133	Enterobacter-NL148
GCF_900559015.1_9716_2_78	133	Enterobacter-NL148
GCF_900558985.1_9716_2_77	133	Enterobacter-NL148
GCF_900075675.1_12045_5_72	133	Enterobacter-NL148
GCF_900076705.1_12045_4_17	133	Enterobacter-NL148
GCF_000692315.1_Ente_cloa_MGH_53_V1	133	Enterobacter-NL148
GCF_900558225.1_9776_7_81	133	Enterobacter-NL148
GCF_900074995.1_11983_6_1	133	Enterobacter-NL148
GCF_012562255.1_ASM1256225v1	133	Enterobacter-NL148
GCF_900075835.1_11983_6_53	133	Enterobacter-NL148
GCF_900557965.1_9776_7_45	133	Enterobacter-NL148
GCF_003964445.1_ASM396444v1	133	Enterobacter-NL148
GCF_900557985.1_9776_7_39	133	Enterobacter-NL148
GCF_900075865.1_11983_6_58	133	Enterobacter-NL148
GCF_013340685.1_ASM1334068v1	133	Enterobacter-NL148
GCF_900558425.1_9776_8_71	133	Enterobacter-NL148
GCF_900077865.1_11983_7_23	133	Enterobacter-NL148
GCF_900075115.1_12045_5_58	133	Enterobacter-NL148
GCF_900558435.1_9716_2_18	133	Enterobacter-NL148
GCF_002174155.1_ASM217415v1	133	Enterobacter-NL148
GCF_000534395.1_Ente_cloa_complex_BIDMC_28_V1	133	Enterobacter-NL148
GCF_018441665.1_ASM1844166v1	133	Enterobacter-NL148
GCF_003401035.1_ASM340103v1	133	Enterobacter-NL148
GCF_001524995.1_ASM152499v1	133	Enterobacter-NL148
GCF_008931645.1_ASM893164v1	133	Enterobacter-NL148
GCF_015137995.1_ASM1513799v1	133	Enterobacter-NL148
GCF_900076195.1_11983_6_91	133	Enterobacter-NL148
GCF_016428485.1_ASM1642848v1	133	Enterobacter-NL148
GCF_008120965.1_ASM812096v1	133	Enterobacter-NL148
GCF_008120945.1_ASM812094v1	133	Enterobacter-NL148
GCF_900077255.1_12082_4_41	133	Enterobacter-NL148
GCF_001037665.1_Ente_cloa_complex_MGH86_V1	133	Enterobacter-NL148
GCF_001011725.1_ASM101172v1	133	Enterobacter-NL148
GCF_900558345.1_9776_8_27	133	Enterobacter-NL148
GCF_900558115.1_9776_7_66	133	Enterobacter-NL148
GCF_900078035.1_11983_7_40	133	Enterobacter-NL148
GCF_016428215.1_ASM1642821v1	133	Enterobacter-NL148
GCF_900558555.1_9716_2_28	133	Enterobacter-NL148
GCF_900076215.1_12045_5_77	133	Enterobacter-NL148
GCF_900077915.1_11983_7_26	133	Enterobacter-NL148
GCF_900077435.1_12082_4_60	133	Enterobacter-NL148
GCF_900077445.1_12045_4_69	133	Enterobacter-NL148
GCF_900077415.1_12045_4_68	133	Enterobacter-NL148
GCF_900075155.1_12045_4_80	133	Enterobacter-NL148
GCF_900075055.1_12045_4_81	133	Enterobacter-NL148
GCF_016428205.1_ASM1642820v1	168	Enterobacter-NL148
GCF_900076515.1_12045_5_26	168	Enterobacter-NL148
GCF_900558895.1_9716_2_66	168	Enterobacter-NL148
GCF_900558795.1_9716_2_55	168	Enterobacter-NL148
GCF_016428285.1_ASM1642828v1	168	Enterobacter-NL148
GCF_008082475.1_ASM808247v1	168	Enterobacter-NL148
GCF_900075875.1_11983_6_60	168	Enterobacter-NL148
GCF_013742375.1_ASM1374237v1	168	Enterobacter-NL148
GCF_003850715.1_ASM385071v1	168	Enterobacter-NL148
GCF_013625115.1_ASM1362511v1	168	Enterobacter-NL148
GCF_013740655.1_ASM1374065v1	168	Enterobacter-NL148
GCF_008119985.1_ASM811998v1	168	Enterobacter-NL148
GCF_902162625.1_25964_2_36	168	Enterobacter-NL148
GCF_019797585.1_ASM1979758v1	168	Enterobacter-NL148
GCF_008641435.1_ASM864143v1	168	Enterobacter-NL148
GCF_902162425.1_25964_2_16	168	Enterobacter-NL148
GCF_902166405.1_25964_2_35	168	Enterobacter-NL148
GCF_902160625.1_25426_7_194	168	Enterobacter-NL148
GCF_900076915.1_12045_4_25	168	Enterobacter-NL148
GCF_900558725.1_9716_2_48	168	Enterobacter-NL148
GCF_900076275.1_12045_5_3	168	Enterobacter-NL148
GCF_001473075.1_SMART_1057.v1	171	Enterobacter-NL148
GCF_000966135.1_ASM96613v1	171	Enterobacter-NL148
GCF_009888125.1_ASM988812v1	171	Enterobacter-NL148
GCF_009888115.1_ASM988811v1	171	Enterobacter-NL148
GCF_001471935.1_SMART_264.v1	171	Enterobacter-NL148
GCF_003382725.1_ASM338272v1	171	Enterobacter-NL148
GCF_900075015.1_11983_7_67	171	Enterobacter-NL148
GCF_900077935.1_11983_7_30	171	Enterobacter-NL148
GCF_900077475.1_12045_4_73	171	Enterobacter-NL148
GCF_900075965.1_12082_4_65	171	Enterobacter-NL148
GCF_900077945.1_11983_7_33	171	Enterobacter-NL148
GCF_900075955.1_12045_5_82	171	Enterobacter-NL148
GCF_900075625.1_11983_6_23	171	Enterobacter-NL148
GCF_014904005.1_ASM1490400v1	171	Enterobacter-NL148
GCF_001037595.1_Ente_cloa_complex_BWH63_V1	171	Enterobacter-NL148
GCF_003054595.1_ASM305459v1	171	Enterobacter-NL148
GCF_001037815.2_ASM103781v2	171	Enterobacter-NL148
GCF_002152945.1_ASM215294v1	171	Enterobacter-NL148
GCF_000692235.1_Ente_cloa_BIDMC_66_V1	171	Enterobacter-NL148
GCF_000534495.1_Ente_cloa_complex_BWH_37_V1	171	Enterobacter-NL148
GCF_018075245.1_ASM1807524v1	171	Enterobacter-NL148
GCF_011006875.1_ASM1100687v1	171	Enterobacter-NL148
GCF_000803045.1_ASM80304v1	171	Enterobacter-NL148
GCF_003964355.1_ASM396435v1	171	Enterobacter-NL148
GCF_016745405.1_ASM1674540v1	171	Enterobacter-NL148
GCF_019660905.1_ASM1966090v1	171	Enterobacter-NL148
GCF_001525125.1_ASM152512v1	171	Enterobacter-NL148
GCF_011029345.1_ASM1102934v1	171	Enterobacter-NL148
GCF_017810125.1_ASM1781012v1	171	Enterobacter-NL148
GCF_003964795.2_ASM396479v2	171	Enterobacter-NL148
GCF_019056655.1_ASM1905665v1	171	Enterobacter-NL148
GCF_013185055.1_ASM1318505v1	171	Enterobacter-NL148
GCF_003964535.1_ASM396453v1	171	Enterobacter-NL148
GCF_003964235.1_ASM396423v1	171	Enterobacter-NL148
GCF_019753575.1_ASM1975357v1	171	Enterobacter-NL148
GCF_019753555.1_ASM1975355v1	171	Enterobacter-NL148
GCF_003964265.1_ASM396426v1	171	Enterobacter-NL148
GCF_003964435.1_ASM396443v1	171	Enterobacter-NL148
GCF_003965345.2_ASM396534v2	171	Enterobacter-NL148
GCF_003965265.1_ASM396526v1	171	Enterobacter-NL148
GCF_003965255.1_ASM396525v1	171	Enterobacter-NL148
GCF_003964815.1_ASM396481v1	171	Enterobacter-NL148
GCF_001518545.1_ASM151854v1	171	Enterobacter-NL148
GCF_900076175.1_11983_6_90	171	Enterobacter-NL148
GCF_002192395.1_ASM219239v1	171	Enterobacter-NL148
GCF_014903215.1_ASM1490321v1	171	Enterobacter-NL148
GCF_014903135.1_ASM1490313v1	171	Enterobacter-NL148
GCF_000952195.1_ASM95219v1	171	Enterobacter-NL148
GCF_000952755.1_ASM95275v1	171	Enterobacter-NL148
GCF_000952415.1_ASM95241v1	171	Enterobacter-NL148
GCF_000952275.1_ASM95227v1	171	Enterobacter-NL148
GCF_015701135.1_ASM1570113v1	171	Enterobacter-NL148
GCF_000958225.1_ASM95822v1	171	Enterobacter-NL148
GCF_000957305.1_ASM95730v1	171	Enterobacter-NL148
GCF_000534675.1_Ente_cloa_complex_MGH_7_V2	171	Enterobacter-NL148
GCF_018075005.1_ASM1807500v1	171	Enterobacter-NL148
GCF_000956665.1_ASM95666v1	171	Enterobacter-NL148
GCF_002161915.1_ASM216191v1	171	Enterobacter-NL148
GCF_000957255.1_ASM95725v1	171	Enterobacter-NL148
GCF_000957505.1_ASM95750v1	171	Enterobacter-NL148
GCF_000957465.1_ASM95746v1	171	Enterobacter-NL148
GCF_000956675.1_ASM95667v1	171	Enterobacter-NL148
GCF_000956645.1_ASM95664v1	171	Enterobacter-NL148
GCF_000952475.1_ASM95247v1	171	Enterobacter-NL148
GCF_000957865.1_ASM95786v1	171	Enterobacter-NL148
GCF_000957645.1_ASM95764v1	171	Enterobacter-NL148
GCF_000957545.1_ASM95754v1	171	Enterobacter-NL148
GCF_000807405.2_ASM80740v4	171	Enterobacter-NL148
GCF_000956825.1_ASM95682v1	171	Enterobacter-NL148
GCF_000956745.1_ASM95674v1	171	Enterobacter-NL148
GCF_000957335.1_ASM95733v1	171	Enterobacter-NL148
GCF_000956935.1_ASM95693v1	171	Enterobacter-NL148
GCF_000958245.1_ASM95824v1	171	Enterobacter-NL148
GCF_000949365.1_Ente_cloa_BIDMC_33A_V1	171	Enterobacter-NL148
GCF_000957565.1_ASM95756v1	171	Enterobacter-NL148
GCF_010588205.1_ASM1058820v1	171	Enterobacter-NL148
GCF_003688155.1_ASM368815v1	171	Enterobacter-NL148
GCF_014903425.1_ASM1490342v1	171	Enterobacter-NL148
GCF_014902665.1_ASM1490266v1	171	Enterobacter-NL148
GCF_002161935.1_ASM216193v1	171	Enterobacter-NL148
GCF_003999755.1_ASM399975v1	171	Enterobacter-NL148
GCF_000957955.1_ASM95795v1	171	Enterobacter-NL148
GCF_000957835.1_ASM95783v1	171	Enterobacter-NL148
GCF_000957625.1_ASM95762v1	171	Enterobacter-NL148
GCF_001525045.1_ASM152504v1	171	Enterobacter-NL148
GCF_000956885.1_ASM95688v1	171	Enterobacter-NL148
GCF_003054605.1_ASM305460v1	171	Enterobacter-NL148
GCF_001010875.1_ASM101087v1	171	Enterobacter-NL148
GCF_000952585.1_ASM95258v1	171	Enterobacter-NL148
GCF_002204775.1_ASM220477v1	171	Enterobacter-NL148
GCF_001025055.1_ASM102505v1	171	Enterobacter-NL148
GCF_019264385.1_ASM1926438v1	171	Enterobacter-NL148
GCF_000958745.1_ASM95874v1	171	Enterobacter-NL148
GCF_000958665.1_ASM95866v1	171	Enterobacter-NL148
GCF_000952515.1_ASM95251v1	171	Enterobacter-NL148
GCF_000952405.1_ASM95240v1	171	Enterobacter-NL148
GCF_000952285.1_ASM95228v1	171	Enterobacter-NL148
GCF_000784115.1_SPADES_assembly_of_Enterobacter_cloacae_ND21	171	Enterobacter-NL148
GCF_000784055.1_SPADES_assembly_of_Enterobacter_cloacae_ND13	171	Enterobacter-NL148
GCF_000784175.1_SPADES_assembly_of_Enterobacter_cloacae_ND8	171	Enterobacter-NL148
GCF_000952355.1_ASM95235v1	171	Enterobacter-NL148
GCF_000952455.1_ASM95245v1	171	Enterobacter-NL148
GCF_000807735.1_ASM80773v1	171	Enterobacter-NL148
GCF_000784195.1_SPADES_assembly_of_Enterobacter_cloacae_NDC	171	Enterobacter-NL148
GCF_000952675.1_ASM95267v1	171	Enterobacter-NL148
GCF_000952665.1_ASM95266v1	171	Enterobacter-NL148
GCF_000952655.1_ASM95265v1	171	Enterobacter-NL148
GCF_000952595.1_ASM95259v1	171	Enterobacter-NL148
GCF_000802785.1_SPADES_assembly_of_Enterobacter_cloacae_ND19	171	Enterobacter-NL148
GCF_000958825.1_ASM95882v1	171	Enterobacter-NL148
GCF_000802705.1_SPADES_assembly_of_Enterobacter_cloacae_ND12	171	Enterobacter-NL148
GCF_000784075.1_SPADES_assembly_of_Enterobacter_cloacae_ND18	171	Enterobacter-NL148
GCF_000958725.1_ASM95872v1	171	Enterobacter-NL148
GCF_000807535.1_ASM80753v1	171	Enterobacter-NL148
GCF_000802825.1_SPADES_assembly_of_Enterobacter_cloacae_ND5	171	Enterobacter-NL148
GCF_000952495.1_ASM95249v1	171	Enterobacter-NL148
GCF_000784155.1_SPADES_assembly_of_Enterobacter_cloacae_ND7	171	Enterobacter-NL148
GCF_000958845.1_ASM95884v1	171	Enterobacter-NL148
GCF_000802865.1_SPADES_assembly_of_Enterobacter_cloacae_NDB	171	Enterobacter-NL148
GCF_000802845.1_SPADES_assembly_of_Enterobacter_cloacae_ND9	171	Enterobacter-NL148
GCF_000784035.1_SPADES_assembly_of_Enterobacter_cloacae_ND10	171	Enterobacter-NL148
GCF_000958925.1_ASM95892v1	171	Enterobacter-NL148
GCF_000958815.1_ASM95881v1	171	Enterobacter-NL148
GCF_000952555.1_ASM95255v1	171	Enterobacter-NL148
GCF_000802805.1_SPADES_assembly_of_Enterobacter_cloacae_ND4	171	Enterobacter-NL148
GCF_000784095.1_SPADES_assembly_of_Enterobacter_cloacae_ND20	171	Enterobacter-NL148
GCF_000802715.1_SPADES_assembly_of_Enterobacter_cloacae_ND14	171	Enterobacter-NL148
GCF_000802695.1_SPADES_assembly_of_Enterobacter_cloacae_ND11	171	Enterobacter-NL148
GCF_001443095.1_ASM144309v1	171	Enterobacter-NL148
GCF_000958695.1_ASM95869v1	171	Enterobacter-NL148
GCF_000952505.1_ASM95250v1	171	Enterobacter-NL148
GCF_000952215.1_ASM95221v1	171	Enterobacter-NL148
GCF_902166375.1_25426_7_362	286	Enterobacter-NL148
GCF_900075135.1_11983_7_84	286	Enterobacter-NL148
GCF_018438575.1_ASM1843857v1	286	Enterobacter-NL148
GCF_902158805.1_25426_7_17	286	Enterobacter-NL148
GCF_008120925.1_ASM812092v1	286	Enterobacter-NL148
GCF_900558575.1_9716_2_30	286	Enterobacter-NL148
GCF_013738375.1_ASM1373837v1	286	Enterobacter-NL148
GCF_900076675.1_12045_4_15	286	Enterobacter-NL148
GCF_900558845.1_9716_2_62	286	Enterobacter-NL148
GCF_900077265.1_12045_4_55	286	Enterobacter-NL148
GCF_008082975.1_ASM808297v1	286	Enterobacter-NL148
GCF_008082865.1_ASM808286v1	286	Enterobacter-NL148
GCF_900077235.1_12045_4_53	286	Enterobacter-NL148
GCF_900077245.1_12045_4_54	286	Enterobacter-NL148
GCF_900077225.1_12045_4_51	286	Enterobacter-NL148
GCF_900076535.1_12045_5_28	286	Enterobacter-NL148
GCF_000958805.1_ASM95880v1	286	Enterobacter-NL148
GCF_013734915.1_ASM1373491v1	286	Enterobacter-NL148
GCF_013708455.1_ASM1370845v1	286	Enterobacter-NL148
GCF_900076545.1_12045_5_29	286	Enterobacter-NL148
GCF_016427695.1_ASM1642769v1	286	Enterobacter-NL148
GCF_013624995.1_ASM1362499v1	286	Enterobacter-NL148
GCF_013624605.1_ASM1362460v1	286	Enterobacter-NL148
GCF_001057845.1_ASM105784v1	420	Enterobacter-NL148
GCF_900076445.1_12045_5_20	420	Enterobacter-NL148
GCF_018446175.1_ASM1844617v1	420	Enterobacter-NL148
GCF_900075355.1_11983_7_62	420	Enterobacter-NL148
GCF_900558295.1_9776_8_17	421	Enterobacter-NL148
GCF_900077565.1_12045_4_3	421	Enterobacter-NL148
GCF_014892505.1_ASM1489250v1	421	Enterobacter-NL148
GCF_001472635.1_SMART_685.v1	521	Enterobacter-NL148
GCF_015704375.1_ASM1570437v1	604	Enterobacter-NL148
GCF_001052955.1_ASM105295v1	604	Enterobacter-NL148
GCF_009832355.1_ASM983235v1	604	Enterobacter-NL148
GCF_001022875.1_ASM102287v1	604	Enterobacter-NL148
GCF_001037885.1_Ente_cloa_complex_BIDMC109_V1	604	Enterobacter-NL148
GCF_001518625.1_ASM151862v1	662	Enterobacter-NL148
GCF_008124025.1_ASM812402v1	662	Enterobacter-NL148
GCF_008123985.1_ASM812398v1	662	Enterobacter-NL148
GCF_001022335.1_ASM102233v1	697	Enterobacter-NL148
GCF_900077645.1_11983_7_3	779	Enterobacter-NL148
GCF_900075385.1_11983_7_74	779	Enterobacter-NL148
GCF_013739595.1_ASM1373959v1	NA	Enterobacter-NL148
GCF_000784135.1_ASM78413v2	NA	Enterobacter-NL148
GCF_017114585.1_ASM1711458v1	NA	Enterobacter-NL148
GCF_015701055.1_ASM1570105v1	NA	Enterobacter-NL148
GCF_015701035.1_ASM1570103v1	NA	Enterobacter-NL148
GCF_009665085.1_ASM966508v1	NA	Enterobacter-NL148
GCF_019356035.1_ASM1935603v1	354	Enterobacter-NL149
GCF_900558185.1_9776_7_75	764	Enterobacter-NL149
GCF_013873515.1_ASM1387351v1	764	Enterobacter-NL149
GCF_900558835.1_9716_2_60	764	Enterobacter-NL149
GCF_020224095.1_ASM2022409v1	796	Enterobacter-NL149
GCF_900075895.1_11983_6_64	796	Enterobacter-NL149
GCF_900558775.1_9716_2_54	1283	Enterobacter-NL149
GCF_900558565.1_9716_2_27	118	Enterobacter-NL150
GCF_900558465.1_9716_2_20	118	Enterobacter-NL150
GCF_018442155.1_ASM1844215v1	118	Enterobacter-NL150
GCF_900558265.1_9776_7_85	118	Enterobacter-NL150
GCF_900077525.1_12045_4_85	118	Enterobacter-NL150
GCF_900558535.1_9716_2_26	118	Enterobacter-NL150
GCF_019797665.1_ASM1979766v1	118	Enterobacter-NL150
GCF_900077175.1_12045_4_48	118	Enterobacter-NL150
GCF_900076075.1_11983_6_79	118	Enterobacter-NL150
GCF_900076925.1_12045_4_26	233	Enterobacter-NL155
GCF_016427655.1_ASM1642765v1	233	Enterobacter-NL155
GCF_900558815.1_9716_2_63	278	Enterobacter-NL155
GCF_900558215.1_9776_7_79	278	Enterobacter-NL155
GCF_014103245.1_ASM1410324v1	278	Enterobacter-NL155
GCF_013625435.1_ASM1362543v1	278	Enterobacter-NL155
GCF_008120405.1_ASM812040v1	278	Enterobacter-NL155
GCF_008120185.1_ASM812018v1	278	Enterobacter-NL155
GCF_900077575.1_12045_4_92	778	Enterobacter-NL156
GCF_003660125.1_ASM366012v1	61	Enterobacter-NL68
GCF_016082135.1_ASM1608213v1	65	Enterobacter-NL68
GCF_900078055.1_11983_7_44	65	Enterobacter-NL68
GCF_900493505.1_22036_6_72	65	Enterobacter-NL68
GCF_015319215.1_ASM1531921v1	65	Enterobacter-NL68
GCF_900075235.1_11983_7_81	65	Enterobacter-NL68
GCF_014842795.1_ASM1484279v1	65	Enterobacter-NL68
GCF_900077055.1_12045_4_38	65	Enterobacter-NL68
GCF_900075405.1_11983_7_87	65	Enterobacter-NL68
GCF_003965195.1_ASM396519v1	78	Enterobacter-NL68
GCF_019720935.1_ASM1972093v1	78	Enterobacter-NL68
GCF_014901945.1_ASM1490194v1	78	Enterobacter-NL68
GCF_000694955.1_Lell_amni_CHS_78_V1	78	Enterobacter-NL68
GCF_002334305.1_ASM233430v1	78	Enterobacter-NL68
GCF_002334725.1_ASM233472v1	78	Enterobacter-NL68
GCF_008119995.1_ASM811999v1	78	Enterobacter-NL68
GCF_015704815.1_ASM1570481v1	78	Enterobacter-NL68
GCF_013340625.1_ASM1334062v1	78	Enterobacter-NL68
GCF_013340425.1_ASM1334042v1	78	Enterobacter-NL68
GCF_013340485.1_ASM1334048v1	78	Enterobacter-NL68
GCF_002334205.1_ASM233420v1	78	Enterobacter-NL68
GCF_003427215.1_ASM342721v1	78	Enterobacter-NL68
GCF_002334285.1_ASM233428v1	78	Enterobacter-NL68
GCF_002334245.1_ASM233424v1	78	Enterobacter-NL68
GCF_002334265.1_ASM233426v1	78	Enterobacter-NL68
GCF_002334345.1_ASM233434v1	78	Enterobacter-NL68
GCF_002334365.1_ASM233436v1	78	Enterobacter-NL68
GCF_900076685.1_12045_5_41	78	Enterobacter-NL68
GCF_002334085.1_ASM233408v1	78	Enterobacter-NL68
GCF_002334065.1_ASM233406v1	78	Enterobacter-NL68
GCF_010319625.1_ASM1031962v1	78	Enterobacter-NL68
GCF_003314475.1_ASM331447v1	78	Enterobacter-NL68
GCF_900075905.1_11983_6_65	78	Enterobacter-NL68
GCF_900075045.1_12045_4_79	78	Enterobacter-NL68
GCF_900076425.1_12045_5_17	78	Enterobacter-NL68
GCF_900075525.1_11983_6_14	78	Enterobacter-NL68
GCF_900078135.1_11983_7_51	78	Enterobacter-NL68
GCF_900078125.1_11983_7_49	78	Enterobacter-NL68
GCF_900077635.1_12045_4_96	78	Enterobacter-NL68
GCF_014101245.1_ASM1410124v1	78	Enterobacter-NL68
GCF_013625795.1_ASM1362579v1	78	Enterobacter-NL68
GCF_900558825.1_9716_2_58	78	Enterobacter-NL68
GCF_900558475.1_9716_2_19	78	Enterobacter-NL68
GCF_015209045.1_ASM1520904v1	78	Enterobacter-NL68
GCF_001475475.1_SMART_1105.v1	78	Enterobacter-NL68
GCF_900076655.1_12045_5_36	78	Enterobacter-NL68
GCF_001526005.1_ASM152600v1	78	Enterobacter-NL68
GCF_002334105.1_ASM233410v1	78	Enterobacter-NL68
GCF_003031445.1_ASM303144v1	78	Enterobacter-NL68
GCF_000534655.1_Ente_cloa_complex_MGH_9_V2	78	Enterobacter-NL68
GCF_002201815.1_ASM220181v1	78	Enterobacter-NL68
GCF_001037735.1_Ente_cloa_complex_MGH127_V1	78	Enterobacter-NL68
GCF_000534615.1_Ente_cloa_complex_MGH_11_V1	78	Enterobacter-NL68
GCF_000474805.1_Ente_cloa_complex_MGH_8_V1_PacBio	78	Enterobacter-NL68
GCF_000534595.1_Ente_cloa_complex_MGH_12_V1	78	Enterobacter-NL68
GCF_000534775.1_Ente_cloa_complex_MGH_2_V2	78	Enterobacter-NL68
GCF_000633795.1_Ente_cloa_complex_BWH_27_V1	78	Enterobacter-NL68
GCF_000534715.1_Ente_cloa_complex_MGH_5_V2	78	Enterobacter-NL68
GCF_009834325.1_ASM983432v1	78	Enterobacter-NL68
GCF_000534475.1_Ente_cloa_complex_BWH_39_V1	78	Enterobacter-NL68
GCF_014903865.1_ASM1490386v1	78	Enterobacter-NL68
GCF_002204935.1_ASM220493v1	78	Enterobacter-NL68
GCF_002204965.1_ASM220496v1	78	Enterobacter-NL68
GCF_009907425.1_ASM990742v1	78	Enterobacter-NL68
GCF_002204955.1_ASM220495v1	78	Enterobacter-NL68
GCF_000956925.1_ASM95692v1	78	Enterobacter-NL68
GCF_000957925.1_ASM95792v1	78	Enterobacter-NL68
GCF_000957945.1_ASM95794v1	78	Enterobacter-NL68
GCF_000957885.1_ASM95788v1	78	Enterobacter-NL68
GCF_900077965.1_11983_7_34	78	Enterobacter-NL68
GCF_900075925.1_12082_4_49	78	Enterobacter-NL68
GCF_900076505.1_12045_5_25	78	Enterobacter-NL68
GCF_016428265.1_ASM1642826v1	78	Enterobacter-NL68
GCF_900076665.1_12045_5_40	78	Enterobacter-NL68
GCF_017498325.1_ASM1749832v1	78	Enterobacter-NL68
GCF_017498345.1_ASM1749834v1	78	Enterobacter-NL68
GCF_001472085.1_SMART_309.v1	78	Enterobacter-NL68
GCF_003965745.1_ASM396574v1	78	Enterobacter-NL68
GCF_003964545.1_ASM396454v1	78	Enterobacter-NL68
GCF_003965645.1_ASM396564v1	78	Enterobacter-NL68
GCF_019448495.1_ASM1944849v1	78	Enterobacter-NL68
GCF_900076095.1_12082_4_51	78	Enterobacter-NL68
GCF_003314425.1_ASM331442v1	78	Enterobacter-NL68
GCF_003314365.1_ASM331436v1	78	Enterobacter-NL68
GCF_000492975.1_Ente_cloa_complex_MGH_26_V1	78	Enterobacter-NL68
GCF_016616525.1_ASM1661652v1	78	Enterobacter-NL68
GCF_002333745.1_ASM233374v1	78	Enterobacter-NL68
GCF_002334145.1_ASM233414v1	78	Enterobacter-NL68
GCF_017161865.1_ASM1716186v1	78	Enterobacter-NL68
GCF_017161765.1_ASM1716176v1	78	Enterobacter-NL68
GCF_017161825.1_ASM1716182v1	78	Enterobacter-NL68
GCF_017161785.1_ASM1716178v1	78	Enterobacter-NL68
GCF_017161745.1_ASM1716174v1	78	Enterobacter-NL68
GCF_017161845.1_ASM1716184v1	78	Enterobacter-NL68
GCF_017161605.1_ASM1716160v1	78	Enterobacter-NL68
GCF_017161725.1_ASM1716172v1	78	Enterobacter-NL68
GCF_017161805.1_ASM1716180v1	78	Enterobacter-NL68
GCF_001472005.1_SMART_271.v1	78	Enterobacter-NL68
GCF_001471955.1_SMART_266.v1	78	Enterobacter-NL68
GCF_001525445.1_ASM152544v1	78	Enterobacter-NL68
GCF_002334165.1_ASM233416v1	78	Enterobacter-NL68
GCF_002333825.1_ASM233382v1	78	Enterobacter-NL68
GCF_002923255.1_ASM292325v1	78	Enterobacter-NL68
GCF_001037655.1_Ente_cloa_complex_MGH85_V1	145	Enterobacter-NL68
GCF_009362275.1_ASM936227v1	145	Enterobacter-NL68
GCF_900557945.1_9776_7_33	145	Enterobacter-NL68
GCF_008119975.1_ASM811997v1	145	Enterobacter-NL68
GCF_902164575.1_25964_2_254	145	Enterobacter-NL68
GCF_900557775.1_9776_7_11	145	Enterobacter-NL68
GCF_014103365.1_ASM1410336v1	145	Enterobacter-NL68
GCF_900558195.1_9776_7_78	145	Enterobacter-NL68
GCF_902164655.1_25426_7_113	145	Enterobacter-NL68
GCF_017829945.1_ASM1782994v1	145	Enterobacter-NL68
GCF_017829895.1_ASM1782989v1	145	Enterobacter-NL68
GCF_017829935.1_ASM1782993v1	145	Enterobacter-NL68
GCF_001023425.1_ASM102342v1	145	Enterobacter-NL68
GCF_003051945.2_ASM305194v2	145	Enterobacter-NL68
GCF_013635255.1_ASM1363525v1	145	Enterobacter-NL68
GCF_900557875.1_9776_7_22	145	Enterobacter-NL68
GCF_902161165.1_25426_7_250	145	Enterobacter-NL68
GCF_902162055.1_25426_7_345	145	Enterobacter-NL68
GCF_014856455.1_ASM1485645v1	145	Enterobacter-NL68
GCF_008640775.1_ASM864077v1	145	Enterobacter-NL68
GCF_902162755.1_25964_2_45	145	Enterobacter-NL68
GCF_900557835.1_9776_7_17	145	Enterobacter-NL68
GCF_008931525.1_ASM893152v1	145	Enterobacter-NL68
GCF_900558705.1_9716_2_43	145	Enterobacter-NL68
GCF_013629235.1_ASM1362923v1	145	Enterobacter-NL68
GCF_900447335.1_32407_F01	145	Enterobacter-NL68
GCF_019800265.1_ASM1980026v1	145	Enterobacter-NL68
GCF_008640495.1_ASM864049v1	145	Enterobacter-NL68
GCF_010598065.1_ASM1059806v1	145	Enterobacter-NL68
GCF_010597845.1_ASM1059784v1	145	Enterobacter-NL68
GCF_900558415.1_9664_8_8	145	Enterobacter-NL68
GCF_013629675.1_ASM1362967v1	145	Enterobacter-NL68
GCF_900557935.1_9776_7_34	145	Enterobacter-NL68
GCF_902160255.1_25426_7_160	145	Enterobacter-NL68
GCF_902160205.1_25426_7_155	145	Enterobacter-NL68
GCF_019448635.1_ASM1944863v1	148	Enterobacter-NL68
GCF_009832625.1_ASM983262v1	148	Enterobacter-NL68
GCF_000534035.1_Ente_cloa_UCI_50_V1	152	Enterobacter-NL68
GCF_001022855.1_ASM102285v1	152	Enterobacter-NL68
GCF_003965175.1_ASM396517v1	316	Enterobacter-NL68
GCF_002968455.1_ASM296845v1	425	Enterobacter-NL68
GCF_001472515.1_SMART_575.v1	518	Enterobacter-NL68
GCF_000957105.1_ASM95710v1	601	Enterobacter-NL68
GCF_000492615.1_Ente_cloa_UCI_3_V1	682	Enterobacter-NL68
GCF_900075745.1_11983_6_37	788	Enterobacter-NL68
GCF_900075195.1_11983_7_83	788	Enterobacter-NL68
GCF_015704315.1_ASM1570431v1	1197	Enterobacter-NL68
GCF_015704505.1_ASM1570450v1	1257	Enterobacter-NL68
GCF_002334325.1_ASM233432v1	NA	Enterobacter-NL68
GCF_902164705.1_25426_7_28	NA	Enterobacter-NL68
GCF_014101335.1_ASM1410133v1	NA	Enterobacter-NL68
GCF_902166455.1_25964_2_44	NA	Enterobacter-NL68
GCF_003054635.1_ASM305463v1	NA	Enterobacter-NL68
GCF_000492455.1_Ente_cloa_UCI_11_V1	346	Enterobacter-NL69
GCF_902163285.1_25964_2_109	346	Enterobacter-NL69
GCF_015704755.1_ASM1570475v1	346	Enterobacter-NL69
GCF_900076045.1_11983_6_77	346	Enterobacter-NL69
GCF_001469415.1_ASM146941v1	346	Enterobacter-NL69
GCF_009738085.1_ASM973808v1	1103	Enterobacter-NL69
GCF_001037645.1_Ente_cloa_complex_BWH64_V1	45	Enterobacter-NL70
GCF_000958065.1_ASM95806v1	45	Enterobacter-NL70
GCF_003401165.1_ASM340116v1	45	Enterobacter-NL70
GCF_018422155.1_ASM1842215v1	45	Enterobacter-NL70
GCF_018446115.1_ASM1844611v1	45	Enterobacter-NL70
GCF_006517595.2_ASM651759v2	45	Enterobacter-NL70
GCF_000783835.2_ASM78383v2	45	Enterobacter-NL70
GCF_900558685.1_9716_2_45	45	Enterobacter-NL70
GCF_900077875.1_11983_7_24	45	Enterobacter-NL70
GCF_014902745.1_ASM1490274v1	45	Enterobacter-NL70
GCF_015701115.1_ASM1570111v1	45	Enterobacter-NL70
GCF_001023215.1_ASM102321v1	45	Enterobacter-NL70
GCF_900559035.1_9716_2_81	45	Enterobacter-NL70
GCF_000958005.1_ASM95800v1	49	Enterobacter-NL70
GCF_010590855.1_ASM1059085v1	49	Enterobacter-NL70
GCF_900558995.1_9716_2_80	62	Enterobacter-NL70
GCF_900076935.1_12045_4_29	62	Enterobacter-NL70
GCF_001471255.1_SMART_1141.v1	62	Enterobacter-NL70
GCF_001526035.1_ASM152603v1	62	Enterobacter-NL70
GCF_001524965.1_ASM152496v1	62	Enterobacter-NL70
GCF_014333255.1_ASM1433325v1	62	Enterobacter-NL70
GCF_015704415.1_ASM1570441v1	62	Enterobacter-NL70
GCF_009832555.1_ASM983255v1	62	Enterobacter-NL70
GCF_019449305.1_ASM1944930v1	62	Enterobacter-NL70
GCF_019448815.1_ASM1944881v1	62	Enterobacter-NL70
GCF_000952315.1_ASM95231v1	106	Enterobacter-NL70
GCF_003073995.1_ASM307399v1	106	Enterobacter-NL70
GCF_900077195.1_12045_5_51	106	Enterobacter-NL70
GCF_902162125.1_25426_7_350	106	Enterobacter-NL70
GCF_001631925.1_ASM163192v1	106	Enterobacter-NL70
GCF_900076785.1_12045_5_49	106	Enterobacter-NL70
GCF_900076795.1_12045_5_50	106	Enterobacter-NL70
GCF_900558445.1_9716_2_15	106	Enterobacter-NL70
GCF_013873655.1_ASM1387365v1	106	Enterobacter-NL70
GCF_013873945.1_ASM1387394v1	106	Enterobacter-NL70
GCF_013697185.1_ASM1369718v1	106	Enterobacter-NL70
GCF_011030345.1_ASM1103034v1	134	Enterobacter-NL70
GCF_000957655.1_ASM95765v1	134	Enterobacter-NL70
GCF_014903845.1_ASM1490384v1	134	Enterobacter-NL70
GCF_900177445.1_IMG-taxon_2608642260_annotated_assembly	134	Enterobacter-NL70
GCF_003444755.1_ASM344475v1	134	Enterobacter-NL70
GCF_900447525.1_32407_G01	134	Enterobacter-NL70
GCF_900075455.1_11983_6_5	134	Enterobacter-NL70
GCF_900075315.1_11983_7_57	134	Enterobacter-NL70
GCF_900558245.1_9776_7_84	151	Enterobacter-NL70
GCF_015704855.1_ASM1570485v1	151	Enterobacter-NL70
GCF_003289385.1_ASM328938v1	153	Enterobacter-NL70
GCF_900076205.1_11983_6_92	175	Enterobacter-NL70
GCF_015238615.1_ASM1523861v1	175	Enterobacter-NL70
GCF_003176125.1_ASM317612v1	175	Enterobacter-NL70
GCF_002334705.1_ASM233470v1	175	Enterobacter-NL70
GCF_002334665.1_ASM233466v1	175	Enterobacter-NL70
GCF_002334845.1_ASM233484v1	175	Enterobacter-NL70
GCF_002334825.1_ASM233482v1	175	Enterobacter-NL70
GCF_002334865.1_ASM233486v1	175	Enterobacter-NL70
GCF_002334785.1_ASM233478v1	175	Enterobacter-NL70
GCF_002334805.1_ASM233480v1	175	Enterobacter-NL70
GCF_002334765.1_ASM233476v1	175	Enterobacter-NL70
GCF_000534535.1_Ente_cloa_complex_MGH_33_V1	175	Enterobacter-NL70
GCF_900557865.1_9776_7_28	175	Enterobacter-NL70
GCF_900558395.1_9776_8_59	175	Enterobacter-NL70
GCF_900558025.1_9776_7_49	175	Enterobacter-NL70
GCF_900558955.1_9716_2_75	175	Enterobacter-NL70
GCF_900558745.1_9716_2_47	175	Enterobacter-NL70
GCF_900558065.1_9776_7_55	175	Enterobacter-NL70
GCF_900558055.1_9776_7_56	175	Enterobacter-NL70
GCF_016725825.1_ASM1672582v1	175	Enterobacter-NL70
GCF_016428135.1_ASM1642813v1	175	Enterobacter-NL70
GCF_018422215.1_ASM1842221v1	175	Enterobacter-NL70
GCF_018445945.1_ASM1844594v1	175	Enterobacter-NL70
GCF_900558805.1_9716_2_57	175	Enterobacter-NL70
GCF_014930715.1_ASM1493071v1	421	Enterobacter-NL70
GCF_014930675.1_ASM1493067v1	421	Enterobacter-NL70
GCF_900558075.1_9776_7_53	550	Enterobacter-NL70
GCF_003964505.1_ASM396450v1	550	Enterobacter-NL70
GCF_900558275.1_9776_7_82	550	Enterobacter-NL70
GCF_017829885.1_ASM1782988v1	550	Enterobacter-NL70
GCF_017829875.1_ASM1782987v1	550	Enterobacter-NL70
GCF_016342245.1_ASM1634224v1	550	Enterobacter-NL70
GCF_016342195.1_ASM1634219v1	550	Enterobacter-NL70
GCF_001037565.1_Ente_cloa_complex_BWH52_V1	678	Enterobacter-NL70
GCF_000492495.1_Ente_cloa_UCI_9_V1	683	Enterobacter-NL70
GCF_001023225.1_ASM102322v1	693	Enterobacter-NL70
GCF_001022435.2_ASM102243v2	699	Enterobacter-NL70
GCF_001022835.1_ASM102283v1	705	Enterobacter-NL70
GCF_015704035.1_ASM1570403v1	744	Enterobacter-NL70
GCF_000328905.1_ASM32890v1	744	Enterobacter-NL70
GCF_000478345.1_ASM47834v1	744	Enterobacter-NL70
GCF_900558905.1_9716_2_69	758	Enterobacter-NL70
GCF_900075725.1_11983_6_36	793	Enterobacter-NL70
GCF_900083845.1_12045_7_95	801	Enterobacter-NL70
GCF_900076415.1_12045_5_15	801	Enterobacter-NL70
GCF_015704475.1_ASM1570447v1	927	Enterobacter-NL70
GCF_002901365.1_ASM290136v1	927	Enterobacter-NL70
GCF_018068285.1_ASM1806828v1	993	Enterobacter-NL70
GCF_004136675.1_ASM413667v1	993	Enterobacter-NL70
GCF_003965685.1_ASM396568v1	NA	Enterobacter-NL70
GCF_016428375.1_ASM1642837v1	NA	Enterobacter-NL70
GCF_001631055.1_ASM163105v1	NA	Enterobacter-NL70
GCF_011075245.1_ASM1107524v1	NA	Enterobacter-NL70
GCF_011075205.1_ASM1107520v1	NA	Enterobacter-NL70
GCF_009846775.1_ASM984677v1	NA	Enterobacter-NL70
GCF_000492715.1_Ente_cloa_BWH_29_V1	127	Enterobacter-NL72
GCF_009647735.1_ASM964773v1	127	Enterobacter-NL72
GCF_003324425.1_ASM332442v1	127	Enterobacter-NL72
GCF_000956855.1_ASM95685v1	127	Enterobacter-NL72
GCF_000956725.1_ASM95672v1	127	Enterobacter-NL72
GCF_000534195.1_Ente_cloa_UCI_35_V1	127	Enterobacter-NL72
GCF_000534175.1_Ente_cloa_UCI_36_V1	127	Enterobacter-NL72
GCF_001518145.1_ASM151814v1	127	Enterobacter-NL72
GCF_001518325.1_ASM151832v1	127	Enterobacter-NL72
GCF_003965785.1_ASM396578v1	127	Enterobacter-NL72
GCF_900558355.1_9776_8_32	127	Enterobacter-NL72
GCF_003964605.1_ASM396460v1	127	Enterobacter-NL72
GCF_902162715.1_25964_2_40	268	Enterobacter-NL72
GCF_902162615.1_25964_2_39	268	Enterobacter-NL72
GCF_014109705.1_ASM1410970v1	NA	Enterobacter-NL72
GCF_902161075.1_25426_7_238	158	Enterobacter-NL80
GCF_007954085.1_ASM795408v1	729	Enterobacter-NL80
GCF_000534735.1_Ente_cloa_complex_MGH_4_V2	729	Enterobacter-NL80
GCF_900075805.1_11983_6_45	794	Enterobacter-NL80
GCF_003057135.1_ASM305713v1	NA	Enterobacter-NL80
GCF_003056785.1_ASM305678v1	NA	Enterobacter-NL80
GCF_000534575.1_Ente_cloa_complex_MGH_13_V2	NA	Enterobacter-NL80
GCF_014117285.1_ASM1411728v1	97	Enterobacter-NL86
GCF_002264065.1_ASM226406v1	97	Enterobacter-NL86
GCF_008120515.1_ASM812051v1	97	Enterobacter-NL86
GCF_016864035.1_ASM1686403v1	97	Enterobacter-NL86
GCF_002785655.1_ASM278565v1	97	Enterobacter-NL86
GCF_003965735.1_ASM396573v1	97	Enterobacter-NL86
GCF_003965635.1_ASM396563v1	97	Enterobacter-NL86
GCF_002919685.1_ASM291968v1	97	Enterobacter-NL86
GCF_000750275.1_ASM75027v1	97	Enterobacter-NL86
GCF_000750225.1_ASM75022v1	97	Enterobacter-NL86
GCF_002918795.1_ASM291879v1	97	Enterobacter-NL86
GCF_900075585.1_11983_6_19	97	Enterobacter-NL86
GCF_900558865.1_9716_2_64	97	Enterobacter-NL86
GCF_016888465.1_ASM1688846v1	97	Enterobacter-NL86
GCF_900075295.1_11983_7_78	97	Enterobacter-NL86
GCF_900558915.1_9716_2_71	97	Enterobacter-NL86
GCF_900076695.1_12045_5_42	97	Enterobacter-NL86
GCF_900558205.1_9776_7_80	761	Enterobacter-NL86
GCF_003964895.1_ASM396489v1	1126	Enterobacter-NL86
GCF_018067745.1_ASM1806774v1	NA	Enterobacter-NL86
GCF_900077585.1_12045_4_93	NA	Enterobacter-NL86
GCF_900077095.1_12045_5_70	NA	Enterobacter-NL86
GCF_900077085.1_12045_4_40	NA	Enterobacter-NL86
GCF_019448975.1_ASM1944897v1	NA	Enterobacter-NL86
GCF_900076755.1_12045_5_47	NA	Enterobacter-NL86
GCF_900558765.1_9716_2_53	NA	Enterobacter-NL86
GCF_000783855.2_ASM78385v2	NA	Enterobacter-NL89
GCF_001270135.1_ASM127013v1	NA	Enterobacter-NL89
GCF_018790605.1_ASM1879060v1	117	Enterobacter-NL90
GCF_015704975.1_ASM1570497v1	120	Enterobacter-NL90
GCF_900077805.1_11983_7_18	120	Enterobacter-NL90
GCF_010590045.1_ASM1059004v1	120	Enterobacter-NL90
GCF_900077395.1_12045_4_66	120	Enterobacter-NL90
GCF_900076325.1_12045_5_6	120	Enterobacter-NL90
GCF_000957325.1_ASM95732v1	120	Enterobacter-NL90
GCF_000957965.1_ASM95796v1	231	Enterobacter-NL90
GCF_017581685.1_ASM1758168v1	231	Enterobacter-NL90
GCF_019772085.1_ASM1977208v1	231	Enterobacter-NL90
GCF_001487035.1_ASM148703v1	231	Enterobacter-NL90
GCF_015208775.1_ASM1520877v1	231	Enterobacter-NL90
GCF_000958145.1_ASM95814v1	231	Enterobacter-NL90
GCF_002416535.1_ASM241653v1	231	Enterobacter-NL90
GCF_002416525.1_ASM241652v1	231	Enterobacter-NL90
GCF_003031755.1_ASM303175v1	231	Enterobacter-NL90
GCF_003260505.1_ASM326050v1	231	Enterobacter-NL90
GCF_002151825.1_ASM215182v1	231	Enterobacter-NL90
GCF_003985265.1_ASM398526v1	291	Enterobacter-NL90
GCF_011045355.1_ASM1104535v1	303	Enterobacter-NL90
GCF_011045335.1_ASM1104533v1	303	Enterobacter-NL90
GCF_017151295.1_ASM1715129v1	344	Enterobacter-NL90
GCF_005217135.2_ASM521713v2	344	Enterobacter-NL90
GCF_000794145.1_gdodcwi08_v01	654	Enterobacter-NL90
GCF_011392645.1_ASM1139264v1	1325	Enterobacter-NL90
GCF_900102705.1_IMG-taxon_2602042066_annotated_assembly	NA	Enterobacter-NL90
GCF_014902495.1_ASM1490249v1	NA	Enterobacter-NL90
GCF_900558875.1_9716_2_65	141	Enterobacter-NL97
GCF_013170345.1_ASM1317034v1	141	Enterobacter-NL97
GCF_001525345.1_ASM152534v1	141	Enterobacter-NL97
GCF_902166595.1_25964_2_311	141	Enterobacter-NL97
GCF_900075985.1_12082_4_50	141	Enterobacter-NL97
GCF_001276425.1_ASM127642v1	141	Enterobacter-NL97
GCF_001276405.1_ASM127640v1	141	Enterobacter-NL97
GCF_900077505.1_12045_5_64	141	Enterobacter-NL97
GCF_000956985.1_ASM95698v1	141	Enterobacter-NL97
GCF_002919765.1_ASM291976v1	141	Enterobacter-NL97
GCF_002919665.1_ASM291966v1	141	Enterobacter-NL97
GCF_001054695.1_ASM105469v1	170	Enterobacter-NL97
GCF_018422465.1_ASM1842246v1	170	Enterobacter-NL97
GCF_000958165.1_ASM95816v1	170	Enterobacter-NL97
GCF_003000715.1_ASM300071v1	170	Enterobacter-NL97
GCF_004332215.1_ASM433221v1	426	Enterobacter-NL97
GCF_004327755.2_ASM432775v2	426	Enterobacter-NL97
GCF_008082005.1_ASM808200v1	NA	Enterobacter-NL97
GCF_000957015.1_ASM95701v1	110	Enterobacter-NL98
GCF_900076455.1_12045_5_18	110	Enterobacter-NL98
GCF_900322715.1_C309	110	Enterobacter-NL98
GCF_016428125.1_ASM1642812v1	110	Enterobacter-NL98
GCF_900076865.1_12045_4_23	110	Enterobacter-NL98
GCF_900076345.1_12045_5_9	110	Enterobacter-NL98
GCF_900076395.1_12045_5_14	110	Enterobacter-NL98
GCF_900076375.1_12045_5_13	110	Enterobacter-NL98
GCF_900075915.1_11983_6_66	146	Enterobacter-NL98
GCF_008369025.1_ASM836902v1	93	Escherichia-NL205
GCF_019840885.1_ASM1984088v1	109	Klebsiella-NL508
GCF_000210775.1_ASM21077v1	4	NA
GCF_001631275.1_ASM163127v1	48	NA
GCF_015704495.1_ASM1570449v1	48	NA
GCF_001037835.1_Ente_cloa_complex_BIDMC99_V1	50	NA
GCF_003964455.1_ASM396445v1	51	NA
GCF_019660305.1_ASM1966030v1	51	NA
GCF_019660055.1_ASM1966005v1	51	NA
GCF_010602525.1_ASM1060252v1	61	NA
GCF_001631405.1_ASM163140v1	62	NA
GCF_902160155.1_25426_7_150	63	NA
GCF_902160145.1_25426_7_149	63	NA
GCF_012328865.1_ASM1232886v1	66	NA
GCF_012328885.1_ASM1232888v1	66	NA
GCF_003289305.1_ASM328930v1	66	NA
GCF_003289405.1_ASM328940v1	66	NA
GCF_014190075.1_ASM1419007v1	66	NA
GCF_004181915.1_ASM418191v1	66	NA
GCF_003289795.1_ASM328979v1	66	NA
GCF_016428435.1_ASM1642843v1	66	NA
GCF_002740595.1_ASM274059v1	66	NA
GCF_018447035.1_ASM1844703v1	66	NA
GCF_018420095.1_ASM1842009v1	68	NA
GCF_018438665.1_ASM1843866v1	68	NA
GCF_008081875.1_ASM808187v1	68	NA
GCF_003401515.1_ASM340151v1	68	NA
GCF_900076855.1_12045_4_21	68	NA
GCF_900077275.1_12082_4_42	68	NA
GCF_900076835.1_12045_4_20	68	NA
GCF_900076805.1_12045_4_18	68	NA
GCF_900076645.1_12045_5_38	68	NA
GCF_900077315.1_12045_4_57	68	NA
GCF_900075265.1_12045_4_83	68	NA
GCF_900075605.1_11983_6_21	68	NA
GCF_900075005.1_11983_7_76	68	NA
GCF_900077955.1_11983_7_28	68	NA
GCF_900076995.1_12045_4_33	68	NA
GCF_900076985.1_12045_4_32	68	NA
GCF_900077665.1_11983_7_4	68	NA
GCF_900075775.1_11983_6_44	68	NA
GCF_900076905.1_12045_4_82	68	NA
GCF_900075825.1_11983_6_52	68	NA
GCF_016428245.1_ASM1642824v1	78	NA
GCF_016428185.1_ASM1642818v1	78	NA
GCF_016427725.1_ASM1642772v1	78	NA
GCF_003289325.1_ASM328932v1	78	NA
GCF_002333685.1_ASM233368v1	78	NA
GCF_002334745.1_ASM233474v1	78	NA
GCF_013340605.1_ASM1334060v1	78	NA
GCF_013340565.1_ASM1334056v1	78	NA
GCF_013340385.1_ASM1334038v1	78	NA
GCF_013340345.1_ASM1334034v1	78	NA
GCF_013340445.1_ASM1334044v1	78	NA
GCF_013340405.1_ASM1334040v1	78	NA
GCF_013340465.1_ASM1334046v1	78	NA
GCF_013340585.1_ASM1334058v1	78	NA
GCF_013340365.1_ASM1334036v1	78	NA
GCF_013340505.1_ASM1334050v1	78	NA
GCF_002334025.1_ASM233402v1	78	NA
GCF_002189085.1_ASM218908v1	78	NA
GCF_003427155.1_ASM342715v1	78	NA
GCF_003427135.1_ASM342713v1	78	NA
GCF_002334405.1_ASM233440v1	78	NA
GCF_002334465.1_ASM233446v1	78	NA
GCF_002334385.1_ASM233438v1	78	NA
GCF_002334425.1_ASM233442v1	78	NA
GCF_004523825.1_ASM452382v1	78	NA
GCF_004011355.2_ASM401135v2	78	NA
GCF_004146075.1_ASM414607v1	78	NA
GCF_007004295.1_ASM700429v1	78	NA
GCF_002333605.1_ASM233360v1	78	NA
GCF_002333985.1_ASM233398v1	78	NA
GCF_002333905.1_ASM233390v1	78	NA
GCF_013340545.1_ASM1334054v1	78	NA
GCF_002333845.1_ASM233384v1	78	NA
GCF_002333725.1_ASM233372v1	78	NA
GCF_011006955.1_ASM1100695v1	78	NA
GCF_009907345.1_ASM990734v1	78	NA
GCF_002204945.1_ASM220494v1	78	NA
GCF_016428665.1_ASM1642866v1	78	NA
GCF_004145885.1_ASM414588v1	78	NA
GCF_002333665.1_ASM233366v1	78	NA
GCF_002334045.1_ASM233404v1	78	NA
GCF_002333585.1_ASM233358v1	78	NA
GCF_002333525.1_ASM233352v1	78	NA
GCF_002333505.1_ASM233350v1	78	NA
GCF_002333785.1_ASM233378v1	78	NA
GCF_002333565.1_ASM233356v1	78	NA
GCF_002334125.1_ASM233412v1	78	NA
GCF_002333945.1_ASM233394v1	78	NA
GCF_002333925.1_ASM233392v1	78	NA
GCF_002333865.1_ASM233386v1	78	NA
GCF_002333645.1_ASM233364v1	78	NA
GCF_002333545.1_ASM233354v1	78	NA
GCF_002334185.1_ASM233418v1	78	NA
GCF_002333965.1_ASM233396v1	78	NA
GCF_002333805.1_ASM233380v1	78	NA
GCF_002333765.1_ASM233376v1	78	NA
GCF_002333705.1_ASM233370v1	78	NA
GCF_002333485.1_ASM233348v1	78	NA
GCF_002333465.1_ASM233346v1	78	NA
GCF_001037725.1_Ente_cloa_complex_MGH120_V1	79	NA
GCF_004523845.1_ASM452384v1	80	NA
GCF_018443525.1_ASM1844352v1	81	NA
GCF_001526115.1_ASM152611v1	88	NA
GCF_001525205.1_ASM152520v1	88	NA
GCF_001475395.1_SMART_1139.v1	88	NA
GCF_000965905.1_ASM96590v1	88	NA
GCF_900447375.1_57566_C01	88	NA
GCF_002192355.1_ASM219235v1	88	NA
GCF_001518415.1_ASM151841v1	88	NA
GCF_001022515.1_ASM102251v1	88	NA
GCF_016427645.1_ASM1642764v1	88	NA
GCF_008505035.1_ASM850503v1	88	NA
GCF_018420175.1_ASM1842017v1	88	NA
GCF_015209115.1_ASM1520911v1	88	NA
GCF_003964735.1_ASM396473v1	88	NA
GCF_001525225.1_ASM152522v1	88	NA
GCF_001631145.1_ASM163114v1	88	NA
GCF_013185095.1_ASM1318509v1	88	NA
GCF_003965535.1_ASM396553v1	88	NA
GCF_900077835.1_11983_7_20	88	NA
GCF_003965075.1_ASM396507v1	88	NA
GCF_015209005.1_ASM1520900v1	90	NA
GCF_015208945.1_ASM1520894v1	90	NA
GCF_015208805.1_ASM1520880v1	90	NA
GCF_900558595.1_9716_2_35	90	NA
GCF_900076765.1_12045_5_46	90	NA
GCF_001653625.1_ASM165362v1	90	NA
GCF_900076495.1_12045_5_24	90	NA
GCF_001472575.1_SMART_610.v1	90	NA
GCF_900076555.1_12045_5_32	90	NA
GCF_900076825.1_12082_4_64	90	NA
GCF_900076435.1_12045_5_19	90	NA
GCF_900077985.1_11983_7_35	90	NA
GCF_900076525.1_12045_5_27	90	NA
GCF_900075615.1_11983_6_22	90	NA
GCF_003175745.1_ASM317574v1	90	NA
GCF_900077715.1_11983_7_12	90	NA
GCF_900076885.1_12082_4_56	90	NA
GCF_001525015.1_ASM152501v1	90	NA
GCF_008931785.1_ASM893178v1	90	NA
GCF_013403105.1_ASM1340310v1	90	NA
GCF_013403095.1_ASM1340309v1	90	NA
GCF_013403065.1_ASM1340306v1	90	NA
GCF_002785805.1_ASM278580v1	90	NA
GCF_001526025.1_ASM152602v1	90	NA
GCF_001475405.1_SMART_1118.v1	90	NA
GCF_002740875.1_ASM274087v1	90	NA
GCF_002416795.1_ASM241679v1	90	NA
GCF_002510085.1_ASM251008v1	90	NA
GCF_002417315.1_ASM241731v1	90	NA
GCF_018447355.1_ASM1844735v1	90	NA
GCF_018421195.1_ASM1842119v1	90	NA
GCF_002237465.1_ASM223746v1	90	NA
GCF_000770745.2_ASM77074v2	90	NA
GCF_002923275.1_ASM292327v1	90	NA
GCF_002334605.1_ASM233460v1	90	NA
GCF_002334485.1_ASM233448v1	90	NA
GCF_002334545.1_ASM233454v1	90	NA
GCF_002334585.1_ASM233458v1	90	NA
GCF_002334565.1_ASM233456v1	90	NA
GCF_002334525.1_ASM233452v1	90	NA
GCF_002334505.1_ASM233450v1	90	NA
GCF_001463465.1_ASM146346v1	92	NA
GCF_015910385.1_ASM1591038v1	92	NA
GCF_003176055.1_ASM317605v1	93	NA
GCF_900558255.1_9776_7_83	93	NA
GCF_900075945.1_11983_6_67	93	NA
GCF_900077735.1_11983_7_10	93	NA
GCF_900077115.1_12045_4_41	93	NA
GCF_900075175.1_11983_7_72	93	NA
GCF_008641355.1_ASM864135v1	93	NA
GCF_001472075.1_SMART_291.v1	93	NA
GCF_000534555.1_Ente_cloa_complex_MGH_15_V1	93	NA
GCF_010588385.1_ASM1058838v1	93	NA
GCF_002918735.1_ASM291873v1	93	NA
GCF_000534695.1_Ente_cloa_complex_MGH_6_V2	93	NA
GCF_000534795.1_Ente_cloa_complex_MGH_1_V2	93	NA
GCF_017377695.1_ASM1737769v1	93	NA
GCF_001874505.1_ASM187450v1	93	NA
GCF_001022255.1_ASM102225v1	93	NA
GCF_001022075.1_ASM102207v1	93	NA
GCF_001022055.1_ASM102205v1	93	NA
GCF_001022015.1_ASM102201v1	93	NA
GCF_001525425.1_ASM152542v1	93	NA
GCF_003693465.1_ASM369346v1	93	NA
GCF_016773065.1_ASM1677306v1	93	NA
GCF_016774195.1_ASM1677419v1	93	NA
GCF_016774175.1_ASM1677417v1	93	NA
GCF_016773015.1_ASM1677301v1	93	NA
GCF_016774235.1_ASM1677423v1	93	NA
GCF_016773155.1_ASM1677315v1	93	NA
GCF_016773135.1_ASM1677313v1	93	NA
GCF_016772905.1_ASM1677290v1	93	NA
GCF_003176615.1_ASM317661v1	93	NA
GCF_011006945.1_ASM1100694v1	93	NA
GCF_000534635.1_Ente_cloa_complex_MGH_10_V2	93	NA
GCF_003288475.1_ASM328847v1	93	NA
GCF_018441965.1_ASM1844196v1	93	NA
GCF_019660365.1_ASM1966036v1	93	NA
GCF_019355415.1_ASM1935541v1	93	NA
GCF_008368665.1_ASM836866v1	93	NA
GCF_008368605.1_ASM836860v1	93	NA
GCF_017898075.1_ASM1789807v1	93	NA
GCF_019449155.1_ASM1944915v1	93	NA
GCF_002858545.1_ASM285854v1	93	NA
GCF_002850625.1_ASM285062v1	93	NA
GCF_001472435.1_SMART_557.v1	93	NA
GCF_001472875.1_SMART_857.v1	93	NA
GCF_001472115.1_SMART_312.v1	93	NA
GCF_001472835.1_SMART_851.v1	93	NA
GCF_001472535.1_SMART_601.v1	93	NA
GCF_001472475.1_SMART_599.v1	93	NA
GCF_019974415.1_ASM1997441v1	93	NA
GCF_001525465.1_ASM152546v1	93	NA
GCF_001525095.1_ASM152509v1	93	NA
GCF_002246615.1_ASM224661v1	93	NA
GCF_001525475.1_ASM152547v1	93	NA
GCF_015910345.1_ASM1591034v1	93	NA
GCF_015910325.1_ASM1591032v1	93	NA
GCF_015910265.1_ASM1591026v1	93	NA
GCF_015910365.1_ASM1591036v1	93	NA
GCF_015910285.1_ASM1591028v1	93	NA
GCF_015910305.1_ASM1591030v1	93	NA
GCF_902713475.1_21841_KR2732	93	NA
GCF_008369005.1_ASM836900v1	93	NA
GCF_009888085.1_ASM988808v1	93	NA
GCF_009888045.1_ASM988804v1	93	NA
GCF_009887815.1_ASM988781v1	93	NA
GCF_009887805.1_ASM988780v1	93	NA
GCF_001472055.1_SMART_286.v1	98	NA
GCF_009176985.1_ASM917698v1	98	NA
GCF_016745355.1_ASM1674535v1	102	NA
GCF_900076145.1_11983_6_88	104	NA
GCF_900558885.1_9716_2_68	104	NA
GCF_016427985.1_ASM1642798v1	104	NA
GCF_015159675.1_ASM1515967v1	104	NA
GCF_003321525.1_ASM332152v1	104	NA
GCF_013635495.1_ASM1363549v1	104	NA
GCF_011006815.1_ASM1100681v1	104	NA
GCF_001472815.1_SMART_843.v1	105	NA
GCF_001472455.1_SMART_562.v1	105	NA
GCF_001475415.1_SMART_1112.v1	105	NA
GCF_001471215.1_SMART_1113.v1	105	NA
GCF_003289315.1_ASM328931v1	108	NA
GCF_900077185.1_12045_4_46	108	NA
GCF_018252515.1_ASM1825251v1	109	NA
GCF_018252585.1_ASM1825258v1	109	NA
GCF_018255815.1_ASM1825581v1	109	NA
GCF_018252535.1_ASM1825253v1	109	NA
GCF_018252615.1_ASM1825261v1	109	NA
GCF_016428545.1_ASM1642854v1	110	NA
GCF_000957225.1_ASM95722v1	110	NA
GCF_010597645.1_ASM1059764v1	110	NA
GCF_016767755.1_ASM1676775v1	110	NA
GCF_016767735.1_ASM1676773v1	110	NA
GCF_009930935.1_ASM993093v1	110	NA
GCF_009930835.1_ASM993083v1	110	NA
GCF_003289345.1_ASM328934v1	110	NA
GCF_001526145.1_ASM152614v1	110	NA
GCF_001526105.1_ASM152610v1	110	NA
GCF_001473025.1_SMART_1009.v1	110	NA
GCF_900075285.1_11983_6_50	110	NA
GCF_900077755.1_11983_7_13	110	NA
GCF_900077765.1_11983_7_15	110	NA
GCF_900077335.1_12045_4_60	110	NA
GCF_015704065.1_ASM1570406v1	112	NA
GCF_010594365.1_ASM1059436v1	112	NA
GCF_000807425.2_ASM80742v4	113	NA
GCF_013340665.1_ASM1334066v1	113	NA
GCF_001022735.1_ASM102273v1	114	NA
GCF_001037845.1_Ente_cloa_complex_BIDMC100_V1	114	NA
GCF_001471885.1_SMART_27.v1	114	NA
GCF_001022775.1_ASM102277v1	114	NA
GCF_001472225.1_SMART_416.v1	114	NA
GCF_000534755.1_Ente_cloa_complex_MGH_3_V2	114	NA
GCF_000474785.1_Ente_cloa_complex_MGH_14_V1_PacBio	114	NA
GCF_018075145.1_ASM1807514v1	114	NA
GCF_018074945.1_ASM1807494v1	114	NA
GCF_002151915.1_ASM215191v1	114	NA
GCF_002151865.1_ASM215186v1	114	NA
GCF_014903465.1_ASM1490346v1	114	NA
GCF_014903445.1_ASM1490344v1	114	NA
GCF_900076255.1_12045_5_1	114	NA
GCF_900074975.1_11983_7_68	114	NA
GCF_001471225.1_SMART_1147.v1	114	NA
GCF_001526165.1_ASM152616v1	114	NA
GCF_000938355.2_ASM93835v2	114	NA
GCF_900077485.1_12045_4_72	114	NA
GCF_900077495.1_12045_4_74	114	NA
GCF_900076265.1_12045_5_2	114	NA
GCF_014856635.1_ASM1485663v1	114	NA
GCF_009497055.1_ASM949705v1	114	NA
GCF_009176845.1_ASM917684v1	114	NA
GCF_011392635.1_ASM1139263v1	114	NA
GCF_011006775.1_ASM1100677v1	114	NA
GCF_004523835.1_ASM452383v1	114	NA
GCF_018588775.1_ASM1858877v1	114	NA
GCF_008973785.1_ASM897378v1	114	NA
GCF_011030165.1_ASM1103016v1	114	NA
GCF_011029905.1_ASM1102990v1	114	NA
GCF_011006855.1_ASM1100685v1	114	NA
GCF_011006915.1_ASM1100691v1	114	NA
GCF_009176935.1_ASM917693v1	114	NA
GCF_009176905.1_ASM917690v1	114	NA
GCF_009177055.1_ASM917705v1	114	NA
GCF_009176995.1_ASM917699v1	114	NA
GCF_011392735.1_ASM1139273v1	114	NA
GCF_009176855.1_ASM917685v1	114	NA
GCF_001525365.1_ASM152536v1	114	NA
GCF_003363215.1_ASM336321v1	114	NA
GCF_002787395.1_ASM278739v1	114	NA
GCF_001475425.1_SMART_1109.v1	114	NA
GCF_003289465.1_ASM328946v1	114	NA
GCF_004004935.1_ASM400493v1	114	NA
GCF_004005155.1_ASM400515v1	114	NA
GCF_004005145.1_ASM400514v1	114	NA
GCF_004005665.1_ASM400566v1	114	NA
GCF_001473055.1_SMART_1020.v1	114	NA
GCF_001472605.1_SMART_661.v1	114	NA
GCF_018442965.1_ASM1844296v1	114	NA
GCF_001525385.1_ASM152538v1	114	NA
GCF_001525305.1_ASM152530v1	114	NA
GCF_001526185.1_ASM152618v1	114	NA
GCF_001525325.1_ASM152532v1	114	NA
GCF_001525155.1_ASM152515v1	114	NA
GCF_003965375.1_ASM396537v1	114	NA
GCF_900558405.1_9776_8_7	114	NA
GCF_004145725.1_ASM414572v1	114	NA
GCF_009907465.1_ASM990746v1	114	NA
GCF_009907435.1_ASM990743v1	114	NA
GCF_004181885.1_ASM418188v1	114	NA
GCF_900077325.1_12045_4_59	114	NA
GCF_003409995.1_ASM340999v1	114	NA
GCF_008180655.1_ASM818065v1	114	NA
GCF_900558085.1_9776_7_59	114	NA
GCF_900558235.1_9776_8_11	114	NA
GCF_900558105.1_9776_7_60	114	NA
GCF_000814225.1_ASM81422v1	114	NA
GCF_003053755.1_ASM305375v1	114	NA
GCF_002936805.2_ASM293680v2	114	NA
GCF_002936065.2_ASM293606v2	114	NA
GCF_002177145.2_ASM217714v2	114	NA
GCF_002936125.2_ASM293612v2	114	NA
GCF_002936855.2_ASM293685v2	114	NA
GCF_002936775.2_ASM293677v2	114	NA
GCF_002936085.2_ASM293608v2	114	NA
GCF_002185845.2_ASM218584v2	114	NA
GCF_002184665.2_ASM218466v2	114	NA
GCF_003687945.1_ASM368794v1	114	NA
GCF_003227375.1_ASM322737v1	114	NA
GCF_008369045.1_ASM836904v1	114	NA
GCF_008368685.1_ASM836868v1	114	NA
GCF_003986785.1_ASM398678v1	114	NA
GCF_016616795.1_ASM1661679v1	114	NA
GCF_003965455.1_ASM396545v1	114	NA
GCF_900076165.1_11983_6_86	114	NA
GCF_900077615.1_12045_4_95	114	NA
GCF_900076625.1_12045_5_79	114	NA
GCF_001472645.1_SMART_710.v1	114	NA
GCF_016772915.1_ASM1677291v1	114	NA
GCF_008931405.1_ASM893140v1	114	NA
GCF_016772955.1_ASM1677295v1	114	NA
GCF_016126855.1_ASM1612685v1	114	NA
GCF_016774115.1_ASM1677411v1	114	NA
GCF_016774135.1_ASM1677413v1	114	NA
GCF_016773055.1_ASM1677305v1	114	NA
GCF_014842835.1_ASM1484283v1	121	NA
GCF_002154935.1_ASM215493v1	121	NA
GCF_001316805.2_ASM131680v2	121	NA
GCF_003968685.1_ASM396868v1	121	NA
GCF_001472215.1_SMART_405.v1	121	NA
GCF_018422515.1_ASM1842251v1	121	NA
GCF_002797275.1_ASM279727v1	127	NA
GCF_015266235.1_ASM1526623v1	127	NA
GCF_900558045.1_9776_7_57	128	NA
GCF_008640805.1_ASM864080v1	128	NA
GCF_008640755.1_ASM864075v1	128	NA
GCF_900076945.1_12082_4_39	128	NA
GCF_001053345.1_ASM105334v1	133	NA
GCF_900075325.1_11983_7_63	133	NA
GCF_900557975.1_9776_7_36	135	NA
GCF_900077885.1_12082_4_45	135	NA
GCF_900077995.1_12082_4_57	135	NA
GCF_900077015.1_12045_4_34	135	NA
GCF_900557905.1_9776_7_30	135	NA
GCF_016427615.1_ASM1642761v1	135	NA
GCF_900075305.1_12082_4_44	135	NA
GCF_900077135.1_12045_4_42	135	NA
GCF_900077625.1_11983_7_2	135	NA
GCF_900558505.1_9716_2_24	135	NA
GCF_900557925.1_9776_7_32	135	NA
GCF_900077905.1_11983_7_27	135	NA
GCF_019448575.1_ASM1944857v1	135	NA
GCF_900077385.1_12045_5_69	135	NA
GCF_900075035.1_11983_7_85	135	NA
GCF_014896085.1_ASM1489608v1	135	NA
GCF_016428045.1_ASM1642804v1	135	NA
GCF_016427945.1_ASM1642794v1	135	NA
GCF_001473175.1_SMART_1095.v1	136	NA
GCF_006937885.1_ASM693788v1	136	NA
GCF_017810155.1_ASM1781015v1	136	NA
GCF_014902565.1_ASM1490256v1	136	NA
GCF_003289755.1_ASM328975v1	136	NA
GCF_003289425.1_ASM328942v1	136	NA
GCF_013375955.1_ASM1337595v1	138	NA
GCF_900077425.1_12045_5_67	138	NA
GCF_900075475.1_11983_6_10	138	NA
GCF_902160435.1_25426_7_178	138	NA
GCF_902160395.1_25426_7_177	138	NA
GCF_002151935.1_ASM215193v1	141	NA
GCF_016428015.1_ASM1642801v1	143	NA
GCF_900558175.1_9776_7_77	144	NA
GCF_900076725.1_12045_5_44	144	NA
GCF_014892555.1_ASM1489255v1	145	NA
GCF_016428385.1_ASM1642838v1	145	NA
GCF_001316815.2_ASM131681v2	145	NA
GCF_003688225.1_ASM368822v1	145	NA
GCF_003688105.1_ASM368810v1	145	NA
GCF_016864155.1_ASM1686415v1	150	NA
GCF_900076775.1_12045_5_48	151	NA
GCF_016428305.1_ASM1642830v1	168	NA
GCF_016427765.1_ASM1642776v1	168	NA
GCF_018423255.1_ASM1842325v1	170	NA
GCF_003586025.1_ASM358602v1	171	NA
GCF_000958765.1_ASM95876v1	171	NA
GCF_001025045.1_ASM102504v1	171	NA
GCF_016428555.1_ASM1642855v1	173	NA
GCF_003965095.1_ASM396509v1	173	NA
GCF_018446335.1_ASM1844633v1	177	NA
GCF_900075715.1_11983_6_32	177	NA
GCF_019056635.1_ASM1905663v1	177	NA
GCF_003964755.1_ASM396475v1	177	NA
GCF_019660965.1_ASM1966096v1	177	NA
GCF_019660845.1_ASM1966084v1	177	NA
GCF_003965495.1_ASM396549v1	177	NA
GCF_001938435.1_ASM193843v1	177	NA
GCF_001984805.1_ASM198480v1	177	NA
GCF_001938425.1_ASM193842v1	177	NA
GCF_000965965.1_ASM96596v1	182	NA
GCF_000958365.1_ASM95836v1	182	NA
GCF_900076955.1_12045_4_27	182	NA
GCF_900075465.1_11983_6_9	182	NA
GCF_001472495.1_SMART_598.v1	182	NA
GCF_003964745.1_ASM396474v1	182	NA
GCF_008368585.1_ASM836858v1	182	NA
GCF_017169255.1_ASM1716925v1	182	NA
GCF_000534455.1_Ente_cloa_BIDMC_8_V2	182	NA
GCF_003965475.1_ASM396547v1	182	NA
GCF_003687985.1_ASM368798v1	182	NA
GCF_002751815.1_ASM275181v1	182	NA
GCF_001525405.1_ASM152540v1	182	NA
GCF_009176835.1_ASM917683v1	182	NA
GCF_011392625.1_ASM1139262v1	182	NA
GCF_011392725.1_ASM1139272v1	182	NA
GCF_004523765.1_ASM452376v1	182	NA
GCF_001472255.1_SMART_409.v1	182	NA
GCF_001526015.1_ASM152601v1	182	NA
GCF_016616605.1_ASM1661660v1	182	NA
GCF_002795185.1_ASM279518v1	182	NA
GCF_009176795.1_ASM917679v1	182	NA
GCF_003057395.1_ASM305739v1	182	NA
GCF_002925805.1_ASM292580v1	182	NA
GCF_000957805.1_ASM95780v1	182	NA
GCF_000957585.1_ASM95758v1	182	NA
GCF_000956845.1_ASM95684v1	182	NA
GCF_002154865.1_ASM215486v1	184	NA
GCF_011006975.1_ASM1100697v1	190	NA
GCF_011006865.1_ASM1100686v1	190	NA
GCF_011006835.1_ASM1100683v1	190	NA
GCF_900076735.1_12045_5_45	198	NA
GCF_016614135.1_ASM1661413v1	200	NA
GCF_000958155.1_ASM95815v1	200	NA
GCF_018252575.1_ASM1825257v1	200	NA
GCF_003264955.1_ASM326495v1	200	NA
GCF_003261215.1_ASM326121v1	200	NA
GCF_001472765.1_SMART_803.v1	200	NA
GCF_001472375.1_SMART_530.v1	200	NA
GCF_017287595.1_ASM1728759v1	200	NA
GCF_013168895.1_ASM1316889v1	200	NA
GCF_900075515.1_11983_6_13	200	NA
GCF_900075025.1_11983_7_92	200	NA
GCF_018440195.1_ASM1844019v1	204	NA
GCF_900557995.1_9776_7_46	233	NA
GCF_002334445.1_ASM233444v1	233	NA
GCF_001022615.1_ASM102261v1	234	NA
GCF_002333625.1_ASM233362v1	234	NA
GCF_003202395.1_ASM320239v1	254	NA
GCF_003207215.1_ASM320721v1	264	NA
GCF_000966165.1_ASM96616v1	264	NA
GCF_900076815.1_12045_4_19	264	NA
GCF_900077365.1_12045_4_63	264	NA
GCF_900558495.1_9716_2_22	264	NA
GCF_001052225.1_ASM105222v1	264	NA
GCF_002740575.1_ASM274057v1	266	NA
GCF_902166535.1_25964_2_37	268	NA
GCF_003937905.1_ASM393790v1	270	NA
GCF_011392905.1_ASM1139290v1	270	NA
GCF_001472915.1_SMART_887.v1	270	NA
GCF_001011895.1_ASM101189v1	270	NA
GCF_900558735.1_9716_2_51	278	NA
GCF_900077065.1_12045_4_39	278	NA
GCF_900075755.1_12045_4_10	278	NA
GCF_900075655.1_11983_6_25	278	NA
GCF_900447465.1_32868_F01	278	NA
GCF_900077045.1_12045_4_37	278	NA
GCF_003176675.1_ASM317667v1	279	NA
GCF_013265685.1_ASM1326568v1	279	NA
GCF_013046845.1_ASM1304684v1	279	NA
GCF_013734275.1_ASM1373427v1	286	NA
GCF_900077855.1_11983_7_22	295	NA
GCF_018447135.1_ASM1844713v1	295	NA
GCF_900077845.1_11983_7_21	295	NA
GCF_009176825.1_ASM917682v1	295	NA
GCF_003964275.1_ASM396427v1	295	NA
GCF_001631125.1_ASM163112v1	295	NA
GCF_010598595.1_ASM1059859v1	304	NA
GCF_001518595.1_ASM151859v1	306	NA
GCF_011392885.1_ASM1139288v1	306	NA
GCF_900558515.1_9716_2_23	310	NA
GCF_900559075.1_9716_2_88	310	NA
GCF_013629455.1_ASM1362945v1	310	NA
GCF_902161265.1_25426_7_263	310	NA
GCF_902161295.1_25426_7_264	310	NA
GCF_902161255.1_25426_7_262	310	NA
GCF_001643165.1_ASM164316v1	331	NA
GCF_003964385.1_ASM396438v1	335	NA
GCF_900558755.1_9716_2_52	335	NA
GCF_010590565.1_ASM1059056v1	335	NA
GCF_902166245.1_26045_1_287	336	NA
GCF_003964585.1_ASM396458v1	337	NA
GCF_014673045.1_ASM1467304v1	344	NA
GCF_005217135.1_ASM521713v1	344	NA
GCF_011752845.1_ASM1175284v1	407	NA
GCF_003363035.1_ASM336303v1	407	NA
GCF_003362935.1_ASM336293v1	407	NA
GCF_017312055.1_ASM1731205v1	418	NA
GCF_011754445.1_ASM1175444v1	418	NA
GCF_003428425.1_ASM342842v1	418	NA
GCF_017310485.1_ASM1731048v1	418	NA
GCF_009728975.1_ASM972897v1	418	NA
GCF_003965675.1_ASM396567v1	418	NA
GCF_019537295.1_ASM1953729v1	418	NA
GCF_019448875.1_ASM1944887v1	418	NA
GCF_001526085.1_ASM152608v1	418	NA
GCF_001473285.1_SMART_77.v1	418	NA
GCF_003965465.1_ASM396546v1	418	NA
GCF_900558635.1_9716_2_36	418	NA
GCF_900538125.1_57029_B02	418	NA
GCF_006546515.1_ASM654651v1	418	NA
GCF_015535055.1_ASM1553505v1	418	NA
GCF_008368615.1_ASM836861v1	418	NA
GCF_008368595.1_ASM836859v1	418	NA
GCF_004137705.1_ASM413770v1	418	NA
GCF_019837085.1_ASM1983708v1	418	NA
GCF_014771415.1_ASM1477141v1	418	NA
GCF_016428425.1_ASM1642842v1	419	NA
GCF_016427855.1_ASM1642785v1	419	NA
GCF_014893435.1_ASM1489343v1	419	NA
GCF_900076245.1_11983_6_96	419	NA
GCF_900076235.1_11983_6_95	419	NA
GCF_003176535.1_ASM317653v1	419	NA
GCF_019772055.1_ASM1977205v1	419	NA
GCF_019661145.1_ASM1966114v1	419	NA
GCF_014895695.1_ASM1489569v1	421	NA
GCF_001022365.1_ASM102236v1	421	NA
GCF_001631685.1_ASM163168v1	421	NA
GCF_900077555.1_12045_5_59	421	NA
GCF_016905545.1_ASM1690554v1	421	NA
GCF_016905525.1_ASM1690552v1	421	NA
GCF_016905485.1_ASM1690548v1	421	NA
GCF_014931695.1_ASM1493169v1	451	NA
GCF_009832285.1_ASM983228v1	451	NA
GCF_009832245.1_ASM983224v1	451	NA
GCF_009907565.1_ASM990756v1	459	NA
GCF_011044215.1_ASM1104421v1	461	NA
GCF_001631835.1_ASM163183v1	461	NA
GCF_000957825.1_ASM95782v1	461	NA
GCF_000958025.1_ASM95802v1	461	NA
GCF_000957165.1_ASM95716v1	461	NA
GCF_002936105.2_ASM293610v2	461	NA
GCF_002936045.2_ASM293604v2	461	NA
GCF_002184445.2_ASM218444v2	461	NA
GCF_001631505.1_ASM163150v1	461	NA
GCF_001022345.1_ASM102234v1	461	NA
GCF_001525085.1_ASM152508v1	461	NA
GCF_018066385.1_ASM1806638v1	461	NA
GCF_018066415.1_ASM1806641v1	461	NA
GCF_018066405.1_ASM1806640v1	461	NA
GCF_018066605.1_ASM1806660v1	461	NA
GCF_018066675.1_ASM1806667v1	461	NA
GCF_018067365.1_ASM1806736v1	461	NA
GCF_900558155.1_9776_7_68	461	NA
GCF_900077895.1_12045_4_7	461	NA
GCF_007421915.1_ASM742191v1	510	NA
GCF_007421845.1_ASM742184v1	510	NA
GCF_000958385.1_ASM95838v1	510	NA
GCF_000958345.1_ASM95834v1	510	NA
GCF_001472385.1_SMART_539.v1	510	NA
GCF_000958325.1_ASM95832v1	510	NA
GCF_013170255.1_ASM1317025v1	510	NA
GCF_013169585.1_ASM1316958v1	510	NA
GCF_000966045.1_ASM96604v1	510	NA
GCF_000966055.1_ASM96605v1	510	NA
GCF_000965975.1_ASM96597v1	510	NA
GCF_000966125.1_ASM96612v1	510	NA
GCF_000966085.1_ASM96608v1	510	NA
GCF_000965895.1_ASM96589v1	510	NA
GCF_001473115.1_SMART_1078.v1	510	NA
GCF_000965985.1_ASM96598v1	510	NA
GCF_000968675.1_ASM96867v1	510	NA
GCF_000965925.1_ASM96592v1	510	NA
GCF_001472675.1_SMART_716.v1	511	NA
GCF_001472035.1_SMART_278.v1	511	NA
GCF_900232975.1_enter-horma1-M	511	NA
GCF_014235565.1_ASM1423556v1	511	NA
GCF_001471875.1_SMART_28.v1	512	NA
GCF_003186615.1_ASM318661v1	512	NA
GCF_001472335.1_SMART_488.v1	516	NA
GCF_003964845.1_ASM396484v1	527	NA
GCF_010602505.1_ASM1060250v1	533	NA
GCF_008693905.1_ASM869390v1	535	NA
GCF_900075695.1_11983_6_30	544	NA
GCF_004794955.1_ASM479495v1	544	NA
GCF_011392685.1_ASM1139268v1	544	NA
GCF_011392605.1_ASM1139260v1	544	NA
GCF_001037745.1_Ente_cloa_complex_MGH128_V1	544	NA
GCF_010598365.1_ASM1059836v1	544	NA
GCF_900185925.1_Enterobacter_xiangfangensis_LMG_27195T_ERS954914	544	NA
GCF_001729785.1_ASM172978v1	544	NA
GCF_004136785.1_ASM413678v1	544	NA
GCF_004136685.1_ASM413668v1	544	NA
GCF_004136775.1_ASM413677v1	544	NA
GCF_004136855.1_ASM413685v1	544	NA
GCF_019448855.1_ASM1944885v1	557	NA
GCF_018068305.1_ASM1806830v1	557	NA
GCF_004136795.1_ASM413679v1	557	NA
GCF_004136695.1_ASM413669v1	557	NA
GCF_003965775.1_ASM396577v1	564	NA
GCF_003964555.1_ASM396455v1	568	NA
GCF_900558365.1_9776_8_30	568	NA
GCF_900557895.1_9776_7_19	568	NA
GCF_002785965.1_ASM278596v1	592	NA
GCF_019837065.1_ASM1983706v1	592	NA
GCF_019793375.1_ASM1979337v1	592	NA
GCF_000957775.1_ASM95777v1	594	NA
GCF_000814125.3_ASM81412v3	594	NA
GCF_900558015.1_9776_7_52	597	NA
GCF_000957405.1_ASM95740v1	597	NA
GCF_002878435.1_ASM287843v1	597	NA
GCF_000957135.1_ASM95713v1	597	NA
GCF_008180795.1_ASM818079v1	597	NA
GCF_008180535.1_ASM818053v1	597	NA
GCF_003400705.1_ASM340070v1	600	NA
GCF_000957085.1_ASM95708v1	600	NA
GCF_002264185.1_ASM226418v1	600	NA
GCF_005116565.1_ASM511656v1	600	NA
GCF_005116545.1_ASM511654v1	600	NA
GCF_000957445.1_ASM95744v1	603	NA
GCF_000956805.1_ASM95680v1	604	NA
GCF_015075755.1_ASM1507575v1	614	NA
GCF_002785845.1_ASM278584v1	617	NA
GCF_000315775.1_ASM31577v1	656	NA
GCF_001056175.1_ASM105617v1	665	NA
GCF_001011695.1_ASM101169v1	687	NA
GCF_001011865.1_ASM101186v1	688	NA
GCF_014930635.1_ASM1493063v1	693	NA
GCF_001022885.1_ASM102288v1	706	NA
GCF_000965805.1_ASM96580v1	710	NA
GCF_001187305.1_ASM118730v1	722	NA
GCF_001037675.1_Ente_cloa_complex_MGH119_V1	724	NA
GCF_011077885.1_ASM1107788v1	724	NA
GCF_011077245.1_ASM1107724v1	724	NA
GCF_015704075.1_ASM1570407v1	728	NA
GCF_011066205.1_ASM1106620v1	728	NA
GCF_011066195.1_ASM1106619v1	728	NA
GCF_000492855.1_Ente_cloa_complex_MGH_38_V1	728	NA
GCF_900558305.1_9776_8_26	728	NA
GCF_900558095.1_9776_7_58	728	NA
GCF_000534295.1_Ente_cloa_UCI_23_V1	740	NA
GCF_003173495.1_ASM317349v1	742	NA
GCF_018440265.1_ASM1844026v1	742	NA
GCF_900558315.1_9776_8_23	742	NA
GCF_010426545.1_ASM1042654v1	742	NA
GCF_900078005.1_11983_7_37	742	NA
GCF_008641645.1_ASM864164v1	742	NA
GCF_019449235.1_ASM1944923v1	742	NA
GCF_000534215.1_Ente_cloa_UCI_30_V1	742	NA
GCF_900559115.1_9716_2_92	762	NA
GCF_900559085.1_9716_2_91	762	NA
GCF_900559095.1_9716_2_93	763	NA
GCF_900558135.1_9776_7_61	763	NA
GCF_900077405.1_12045_4_67	776	NA
GCF_900078015.1_11983_7_38	782	NA
GCF_900075645.1_11983_6_27	782	NA
GCF_900077655.1_11983_7_5	798	NA
GCF_900076085.1_11983_6_80	798	NA
GCF_900076115.1_11983_6_83	798	NA
GCF_900076105.1_11983_6_82	798	NA
GCF_001475805.1_ASM147580v1	809	NA
GCF_001475795.1_ASM147579v1	809	NA
GCF_003719615.1_ASM371961v1	813	NA
GCF_001729745.1_ASM172974v1	816	NA
GCF_003964925.1_ASM396492v1	828	NA
GCF_014982105.1_ASM1498210v1	923	NA
GCF_002936835.2_ASM293683v2	947	NA
GCF_019837135.1_ASM1983713v1	947	NA
GCF_010590155.1_ASM1059015v1	948	NA
GCF_900077785.1_11983_7_16	973	NA
GCF_009647555.1_ASM964755v1	974	NA
GCF_019351565.1_ASM1935156v1	982	NA
GCF_004136805.1_ASM413680v1	996	NA
GCF_002778385.1_ASM277838v1	1000	NA
GCF_008640505.1_ASM864050v1	1004	NA
GCF_008640715.1_ASM864071v1	1004	NA
GCF_008640725.1_ASM864072v1	1004	NA
GCF_008640695.1_ASM864069v1	1004	NA
GCF_008640645.1_ASM864064v1	1004	NA
GCF_008640635.1_ASM864063v1	1004	NA
GCF_008640605.1_ASM864060v1	1004	NA
GCF_008640595.1_ASM864059v1	1004	NA
GCF_008640585.1_ASM864058v1	1004	NA
GCF_008640685.1_ASM864068v1	1004	NA
GCF_008640545.1_ASM864054v1	1004	NA
GCF_902166485.1_25964_2_28	1015	NA
GCF_003408555.1_ASM340855v1	1015	NA
GCF_003204095.1_ASM320409v1	1015	NA
GCF_003289705.1_ASM328970v1	1068	NA
GCF_008642005.1_ASM864200v1	1073	NA
GCF_014930795.1_ASM1493079v1	1078	NA
GCF_014895615.1_ASM1489561v1	1079	NA
GCF_014930525.1_ASM1493052v1	1081	NA
GCF_014982315.1_ASM1498231v1	1081	NA
GCF_014896025.1_ASM1489602v1	1081	NA
GCF_900558965.1_9716_2_74	1086	NA
GCF_017163295.1_ASM1716329v1	1119	NA
GCF_016428065.1_ASM1642806v1	1123	NA
GCF_015319225.1_ASM1531922v1	1160	NA
GCF_003964695.1_ASM396469v1	1160	NA
GCF_001375695.1_PRJEB8964_assembly_1	1160	NA
GCF_015673405.1_ASM1567340v1	1165	NA
GCF_015673495.1_ASM1567349v1	1165	NA
GCF_015673435.1_ASM1567343v1	1165	NA
GCF_015673375.1_ASM1567337v1	1165	NA
GCF_015704145.1_ASM1570414v1	1254	NA
GCF_004343625.1_ASM434362v1	1260	NA
GCF_002417005.1_ASM241700v1	1261	NA
GCF_013340645.1_ASM1334064v1	1331	NA
GCF_015701175.1_ASM1570117v1	NA	NA
GCF_008120345.1_ASM812034v1	NA	NA
GCF_011392845.1_ASM1139284v1	NA	NA
GCF_011392795.1_ASM1139279v1	NA	NA
GCF_014893445.1_ASM1489344v1	NA	NA
GCF_900635705.1_32407_E01	NA	NA
GCF_014901495.1_ASM1490149v1	NA	NA
GCF_014895745.1_ASM1489574v1	NA	NA
GCF_004118875.1_ASM411887v1	NA	NA
GCF_014895835.1_ASM1489583v1	NA	NA
GCF_014902275.1_ASM1490227v1	NA	NA
GCF_001316615.1_ASM131661v1	NA	NA
GCF_003964915.1_ASM396491v1	NA	NA
GCF_003936525.1_ASM393652v1	NA	NA
GCF_015319285.1_ASM1531928v1	NA	NA
GCF_019537275.1_ASM1953727v1	NA	NA
GCF_019458525.1_ASM1945852v1	NA	NA
GCF_019448755.1_ASM1944875v1	NA	NA
GCF_019753995.1_ASM1975399v1	NA	NA
GCF_019075785.1_ASM1907578v1	NA	NA
GCF_019075755.1_ASM1907575v1	NA	NA
GCF_019075735.1_ASM1907573v1	NA	NA
GCF_019038925.1_ASM1903892v1	NA	NA
GCF_019038895.1_ASM1903889v1	NA	NA
GCF_019038875.1_ASM1903887v1	NA	NA
GCF_019038835.1_ASM1903883v1	NA	NA
GCF_004794965.1_ASM479496v1	NA	NA
GCF_003289775.1_ASM328977v1	NA	NA
GCF_004004525.1_ASM400452v1	NA	NA
GCF_002936795.2_ASM293679v2	NA	NA
GCF_019056615.1_ASM1905661v1	NA	NA
GCF_014903225.1_ASM1490322v1	NA	NA
GCF_019378735.1_ASM1937873v1	NA	NA
GCF_003965425.1_ASM396542v1	NA	NA
GCF_019449075.1_ASM1944907v1	NA	NA
GCF_001593645.1_ASM159364v1	NA	NA
GCF_015701335.1_ASM1570133v1	NA	NA
GCF_001631265.1_ASM163126v1	NA	NA
GCF_001518275.1_ASM151827v1	NA	NA
GCF_016427925.1_ASM1642792v1	NA	NA
GCF_004004595.1_ASM400459v1	NA	NA
GCF_003186565.1_ASM318656v1	NA	NA
GCF_003186415.1_ASM318641v1	NA	NA
GCF_019840865.1_ASM1984086v1	NA	NA
GCF_014930845.1_ASM1493084v1	NA	NA
GCF_003433665.1_ASM343366v1	NA	NA
GCF_001518195.1_ASM151819v1	NA	NA
GCF_019378715.1_ASM1937871v1	NA	NA
GCF_005217155.2_ASM521715v2	NA	NA
GCF_005217155.1_ASM521715v1	NA	NA
GCF_019584155.1_ASM1958415v1	NA	NA
GCF_018603915.1_ASM1860391v1	NA	NA
GCF_001518515.1_ASM151851v1	NA	NA
GCF_011392825.1_ASM1139282v1	NA	NA
GCF_008641425.1_ASM864142v1	NA	NA
GCF_008640975.1_ASM864097v1	NA	NA
GCF_019772115.1_ASM1977211v1	NA	NA
GCF_008692585.1_ASM869258v1	NA	NA
GCF_014895635.1_ASM1489563v1	NA	NA
GCF_019378775.1_ASM1937877v1	NA	NA
GCF_014893415.1_ASM1489341v1	NA	NA
GCF_015704675.1_ASM1570467v1	NA	NA
GCF_019378795.1_ASM1937879v1	NA	NA
GCF_002151965.1_ASM215196v1	NA	NA
GCF_012975085.1_ASM1297508v1	NA	NA
GCF_003986805.1_ASM398680v1	NA	NA
GCF_001631235.1_ASM163123v1	NA	NA
GCF_019378815.1_ASM1937881v1	NA	NA
GCF_003965295.1_ASM396529v1	NA	NA
GCF_015701305.1_ASM1570130v1	NA	NA
GCF_015672595.1_ASM1567259v1	NA	NA
GCF_015672585.1_ASM1567258v1	NA	NA
GCF_015672635.1_ASM1567263v1	NA	NA
GCF_900558145.1_9776_7_74	NA	NA
GCF_003970265.1_ASM397026v1	NA	NA
GCF_900075995.1_11983_6_72	NA	NA
GCF_003986815.1_ASM398681v1	NA	NA
GCF_900558285.1_9776_8_15	NA	NA
GCF_011392835.1_ASM1139283v1	NA	NA
GCF_015694305.1_ASM1569430v1	NA	NA
GCF_015694205.1_ASM1569420v1	NA	NA
GCF_010602625.1_ASM1060262v1	NA	NA
GCF_900077795.1_11983_7_17	NA	NA
GCF_018441245.1_ASM1844124v1	NA	NA
GCF_018447055.1_ASM1844705v1	NA	NA
GCF_018441405.1_ASM1844140v1	NA	NA
GCF_003408595.1_ASM340859v1	NA	NA
GCF_008370065.1_ASM837006v1	NA	NA
GCF_016342125.1_ASM1634212v1	NA	NA
GCF_016342135.1_ASM1634213v1	NA	NA
GCF_016342225.1_ASM1634222v1	NA	NA
GCF_016342185.1_ASM1634218v1	NA	NA
GCF_011030275.1_ASM1103027v1	NA	NA
GCF_014895715.1_ASM1489571v1	NA	NA
GCF_001631045.1_ASM163104v1	NA	NA
GCF_018438325.1_ASM1843832v1	NA	NA
